# Supplementary material for: Scaling law links plant growth variation to grain yield in wheat stands
Source: New Phytol. 2026 Feb 17;250(4):2163–75. doi: 10.1111/nph.71028 (PMC13103433; doi:10.1111/nph.71028)
Supplement: Supplementary file 2 — Table S1 Parameters of ontogenetic allometry. Table S2 Interspecific allometric parameters between Log (organ) and Log (whole tiller mass). Table S3 Environmental conditions at the field sites. Table S4 Analysis of variance examining the effects of the cultivar's country of registration on the allometric exponent. Table S5 Estimates of narrow‐sense heritability and variance components across developmental stages. Table S6 Significant SNP detected using Blink and FarmCPU across developmental stages. Table S7 List of DEG's between genotypes and their respective mean TPM values. Table S8 phenotypic values of 195 European winter wheat cultivars measured during ontogeny and at maturity. Please note: Wiley is not responsible for the content or functionality of any Supporting Information supplied by the authors. Any queries (other than missing material) should be directed to the New Phytologist Central Office. [file NPH-250-2163-s002.xlsx]

## Sheet: Info
New Phytologist Supporting Information
Article title:
Scaling law links plant growth variation to grain yield in wheat stands
Authors:
Guy Golan, François Vasseur, Yongyu Huang, Kenan Tan, Victor O. Sadras, Cyrille Violle, Thorsten Schnurbusch
Article acceptance date:
2026-02-02

## Sheet: Table S1
Table S1 Parameters of ontogenetic allometry
Model	Parameter	Estimate	Lower 95%	Upper 95%	AICc	R square
Linear	Intercept	-5.1554	-5.228	-5.08	-2404.2	0.956
	Slope	0.756	0.747	0.764
Quadratic	Intercept	-7.063	-7.712	-6.415	-2438.08	0.957
	Log(PlantDW)	1229	1.0693	1.389
	Log(PlantDW)2	-0.029	-0.038	-0.019

## Sheet: Table S2
Table S2 Interspecific allometric parameters between Log (organ) and Log (whole tiller mass)
Organ	Parameter	Stage	Estimate	Lower 95%	Upper 95%
Leaves allometry	Intercept_leaves	TS	-0.249324	-0.264533	-0.234115
	Slope_leaves	TS	0.896472	0.853833	0.939111
	Intercept_leaves	WA	-0.3103	-0.317342	-0.303258
	Slope_leaves	WA	0.727107	0.672619	0.781595
	Intercept_leaves	GA	-0.331348	-0.340568	-0.322127
	Slope_leaves	GA	0.707468	0.655354	0.759581
	Intercept_leaves	YA	-0.366631	-0.378306	-0.354956
	Slope_leaves	YA	0.688174	0.63379	0.742559
	Intercept_leaves	TP	-0.382513	-0.395607	-0.36942
	Slope_leaves	TP	0.630837	0.577957	0.683716
	Intercept_leaves	HD	-0.416257	-0.431557	-0.400958
	Slope_leaves	HD	0.632203	0.575376	0.68903
	Intercept_leaves	AN	-0.487853	-0.506294	-0.469412
	Slope_leaves	AN	0.635843	0.581109	0.690577
Stem allometry	Intercept_stem	TS	-0.844351	-0.909642	-0.77906
	Slope_stem	TS	1.15344	1.07404	1.23283
	Intercept_stem	WA	-0.702953	-0.733134	-0.672773
	Slope_stem	WA	1.26301	1.16159	1.36443
	Intercept_stem	GA	-0.702328	-0.741845	-0.662811
	Slope_stem	GA	1.25868	1.16168	1.35568
	Intercept_stem	YA	-0.753706	-0.803743	-0.703669
	Slope_stem	YA	1.31187	1.21064	1.4131
	Intercept_stem	TP	-0.907728	-0.963845	-0.851611
	Slope_stem	TP	1.37725	1.27882	1.47567
	Intercept_stem	HD	-1.14234	-1.20791	-1.07677
	Slope_stem	HD	1.46603	1.36025	1.5718
	Intercept_stem	AN	-1.2086	-1.28774	-1.12945
	Slope_stem	AN	1.2663	1.16438	1.36822
Spike allometry	Intercept_spike	TS	-7.178	-7.27978	-7.07622
	Slope_spike	TS	0.748253	0.624438	0.872067
	Intercept_spike	WA	-4.91057	-4.95752	-4.86363
	Slope_spike	WA	0.244618	0.0868609	0.402376
	Intercept_spike	GA	-3.45006	-3.51153	-3.38859
	Slope_spike	GA	0.422609	0.271727	0.573492
	Intercept_spike	YA	-2.31458	-2.39241	-2.23675
	Slope_spike	YA	0.339399	0.181939	0.496858
	Intercept_spike	TP	-1.68905	-1.77634	-1.60176
	Slope_spike	TP	0.656517	0.503417	0.809617
	Intercept_spike	HD	-1.1672	-1.26919	-1.0652
	Slope_spike	HD	0.653149	0.48862	0.817677
	Intercept_spike	AN	-0.911406	-1.03434	-0.788468
	Slope_spike	AN	0.823327	0.664856	0.981797

## Sheet: Table S3
Table S3 Environmental conditions at the field sites
Location	Latitude (°N)	Longitude (°E)	Elevation (m)	Year	Temp_April	Temp_May	Temp_June	Temp_July	mm_April	mm_May	mm_June	mm_July
Wohlde	54.4	9.2	11.6	2009	13.5	14.6	16.1	20.4	15	50	43	63
				2010	10.9	11.5	18.4	23.5	25	57	22	60
Seligenstadt	50	8.9	113.4	2009	12.3	14.3	15.8	18.4	59	64	63	110
				2010	9.2	11.3	23.3	20.2	29	97	23	90
Andelu	48.8	1.8	120.8	2009	12	14	17	19	40	60	59	55
				2010	11	12	18	21	18	44	80	70
Janville	48.2	1.8	135	2010	11	12	17	20	19	22	52	66
Saultain	50.3	3.5	72.5	2010	10	11	17	20	18	41	21	49

## Sheet: Table S4
Table S4 Analysis of variance examining the effects of the cultivar's country of registration on the scaling exponent
Stage	Source	DF	Sum of Squares	Mean Square	F Ratio	Prob > F	R2
TS	Country of registration	3	0.0156763	0.005225	8.3345	<.0001	0.117
WA			0.0115518	0.003851	12.3701	<.0001	0.17
GA			0.0142162	0.004739	13.9728	<.0001	0.18
YA			0.0128374	0.004279	14.3951	<.0001	0.19
TP			0.0148343	0.004945	14.5353	<.0001	0.19
HD			0.0148586	0.004953	17.0789	<.0001	0.22
AN			0.0169323	0.005644	18.6207	<.0001	0.23

## Sheet: Table S5
Table S5 Estimates of narrow-sense heritability and variance components across developmental stages
Stage	VG	Ve	h2	se_h2	lower95	upper95
TS	0.00118536	0.000209127	0.850033	0.0175093	0.815715	0.884351
WA	0.000569248	0.000129075	0.815165	0.0216402	0.77275	0.857579
GA	0.000548533	0.000148316	0.787162	0.0242408	0.73965	0.834674
YA	0.000507434	0.000126927	0.799914	0.0229313	0.754968	0.844859
TP	0.000615067	0.000116461	0.840797	0.018562	0.804416	0.877179
HD	0.000434217	0.000144256	0.750626	0.0276881	0.696357	0.804895
AN	0.00052671	0.000141362	0.788403	0.0239069	0.741546	0.835261

## Sheet: Table S6
Table S6 Significant SNP detected using Blink and FarmCPU across developmental stages
SNP	Chr	Pos	MAF	Model	Stage	Trait
AX-94525448	7A	42983469	0.497382	BLINK	GA	Absolute GR
AX-94525448	7A	42983469	0.497382	BLINK	YA	Absolute GR
AX-94759417	1A	24474709	0.426702	BLINK	GA	Absolute GR
Kukri_c67054_123	5B	685810332	0.13089	BLINK	YA	Absolute GR
RAC875_c46551_339	1D	412737315	0.321989	BLINK	GA	Absolute GR
AX-94520860	5D	409672921	0.1875	BLINK	YA	Allocation_LMF
AX-94525448	7A	42983469	0.497382	BLINK	AN	Allocation_LMF
BS00066209_51	6D	315767532	0.125654	BLINK	AN	Allocation_LMF
Rht-D1	4D	19189660	0.315385	BLINK	TS	Allocation_LMF
Tdurum_contig44206_1503	7B	739738388	0.369792	BLINK	YA	Allocation_LMF
wsnp_Ex_c14953_23104041	2A	732751146	0.0732984	BLINK	AN	Allocation_LMF
AX-94453026	5A	538276862	0.375661	BLINK	HD	Allocation_StMF
AX-94459250	5D	250439688	0.142857	FarmCPU	HD	Allocation_StMF
AX-94525448	7A	250439688	0.497354	FarmCPU	HD	Allocation_StMF
AX-94801200	5D	250439688	0.260417	BLINK	TP	Allocation_StMF
Ppd-D1	2D	36212127	0.161458	FarmCPU	YA	Allocation_StMF
Ppd-D1	2D	36212127	0.161458	BLINK	YA	Allocation_StMF
RAC875_c10174_268	5B	490983053	0.190104	FarmCPU	YA	Allocation_StMF
RAC875_c10174_268	5B	490983053	0.190104	BLINK	YA	Allocation_StMF
Rht-D1	4D	19189660	0.309524	FarmCPU	HD	Allocation_StMF
Rht-D1	4D	19189660	0.31701	BLINK	TS	Allocation_StMF
Tdurum_contig13946_329	1A	35554037	0.104167	BLINK	TP	Allocation_StMF
AX-94400797	2A	250439688	0.260309	BLINK	GA	Allometric exponent
AX-94525448	7A	250439688	0.489362	FarmCPU	WA	Allometric exponent
AX-94525448	7A	250439688	0.494845	FarmCPU	GA	Allometric exponent
AX-94525448	7A	250439688	0.5	FarmCPU	YA	Allometric exponent
AX-94525448	7A	250439688	0.494845	BLINK	GA	Allometric exponent
AX-94525448	7A	250439688	0.5	BLINK	YA	Allometric exponent
AX-94525448	7A	250439688	0.494792	BLINK	TP	Allometric exponent
AX-94759417	1A	24474709	0.438462	FarmCPU	TS	Allometric exponent
AX-94938561	3B	250439688	0.332461	FarmCPU	HD	Allometric exponent
AX-94966165	5D	250439688	0.277487	FarmCPU	HD	Allometric exponent
AX-94986137	7D	250439688	0.386598	BLINK	GA	Allometric exponent
BS00003726_51	7A	250439688	0.13089	FarmCPU	HD	Allometric exponent
BS00037464_51	6B	250439688	0.262887	BLINK	GA	Allometric exponent
Excalibur_c37649_125	2B	250439688	0.484615	BLINK	TS	Allometric exponent
Kukri_c59939_94	2B	250439688	0.109043	BLINK	WA	Allometric exponent
Kukri_c67054_123	5B	250439688	0.106383	BLINK	WA	Allometric exponent
Ppd-D1	2D	250439688	0.143617	FarmCPU	WA	Allometric exponent
Ppd-D1	2D	250439688	0.159794	FarmCPU	GA	Allometric exponent
Ppd-D1	2D	250439688	0.161458	FarmCPU	YA	Allometric exponent
Ppd-D1	2D	250439688	0.162304	FarmCPU	HD	Allometric exponent
Ppd-D1	2D	250439688	0.161458	FarmCPU	AN	Allometric exponent
Ppd-D1	2D	250439688	0.143617	BLINK	WA	Allometric exponent
Ppd-D1	2D	250439688	0.159794	BLINK	GA	Allometric exponent
Ppd-D1	2D	250439688	0.161458	BLINK	YA	Allometric exponent
TA002402-1350	1D	250439688	0.399485	BLINK	GA	Allometric exponent
Tdurum_contig68305_597	3A	250439688	0.411458	FarmCPU	AN	Allometric exponent
Tdurum_contig68305_597	3A	250439688	0.411458	BLINK	AN	Allometric exponent
Tdurum_contig68305_796	3A	250439688	0.41623	FarmCPU	HD	Allometric exponent
Tdurum_contig68305_796	3A	250439688	0.41623	BLINK	HD	Allometric exponent
wsnp_Ex_c12152_19429932	5B	250439688	0.213542	FarmCPU	YA	Allometric exponent
wsnp_Ex_c14711_22788586	2B	250439688	0.0851064	BLINK	WA	Allometric exponent
wsnp_Ku_c16895_25861847	7B	250439688	0.221649	FarmCPU	GA	Allometric exponent
wsnp_Ra_c407_862316	2B	250439688	0.141753	FarmCPU	GA	Allometric exponent
wsnp_Ra_c407_862316	2B	250439688	0.143229	FarmCPU	TP	Allometric exponent
wsnp_Ra_c407_862316	2B	250439688	0.141753	BLINK	GA	Allometric exponent
wsnp_Ra_c407_862316	2B	250439688	0.143229	BLINK	TP	Allometric exponent
wsnp_Ra_c8484_14372815	1B	250439688	0.283854	FarmCPU	TP	Allometric exponent
AX-94406470	6B	250439688	0.147208	FarmCPU	Maturity	AMMI_IPC1
BS00003852_51	6B	250439688	0.413706	BLINK	Maturity	AMMI_IPC1
BS00062734_51	3B	250439688	0.126904	FarmCPU	Maturity	AMMI_IPC1
Excalibur_c18417_285	2A	250439688	0.0659899	FarmCPU	Maturity	AMMI_IPC1
Ppd-D1	2D	250439688	0.162437	FarmCPU	Maturity	AMMI_IPC1
Ppd-D1	2D	250439688	0.162437	BLINK	Maturity	AMMI_IPC1
RFL_Contig3044_346	2D	250439688	0.0862944	FarmCPU	Maturity	AMMI_IPC1
RFL_Contig3044_346	2D	250439688	0.0862944	BLINK	Maturity	AMMI_IPC1
Tdurum_contig47605_1362	7B	250439688	0.0812183	FarmCPU	Maturity	AMMI_IPC1
Tdurum_contig47605_1362	7B	250439688	0.0812183	BLINK	Maturity	AMMI_IPC1
wsnp_JD_c5699_6859527	3B	250439688	0.439086	FarmCPU	Maturity	AMMI_IPC1
AX-94523488	6B	250439688	0.192708	BLINK	Maturity	Floretnumberperspikelet
BS00076772_51	3A	250439688	0.385417	BLINK	Maturity	Floretnumberperspikelet
BS00076772_51	3A	250439688	0.385417	FarmCPU	Maturity	Floretnumberperspikelet
AX-94431272	7A	250439688	0.252604	BLINK	YA	Growth duration
AX-94431272	7A	250439688	0.256477	BLINK	TP	Growth duration
AX-94431272	7A	250439688	0.252604	BLINK	HD	Growth duration
AX-94431272	7A	250439688	0.256477	FarmCPU	TP	Growth duration
AX-94590314	3B	250439688	0.137306	FarmCPU	GA	Growth duration
AX-94690642	2D	250439688	0.116402	FarmCPU	WA	Growth duration
AX-94807963	5A	250439688	0.425926	FarmCPU	WA	Growth duration
AX-95021317	7B	250439688	0.316062	FarmCPU	TS	Growth duration
AX-95255993	2A	250439688	0.266839	BLINK	TP	Growth duration
AX-95255993	2A	250439688	0.263021	FarmCPU	YA	Growth duration
AX-95255993	2A	250439688	0.268229	FarmCPU	HD	Growth duration
BobWhite_c10832_1131	6A	250439688	0.30829	FarmCPU	TS	Growth duration
BobWhite_c41535_52	2B	250439688	0.251323	FarmCPU	WA	Growth duration
Ppd-D1	2D	250439688	0.153439	BLINK	WA	Growth duration
Ppd-D1	2D	250439688	0.165803	BLINK	GA	Growth duration
Ppd-D1	2D	250439688	0.166667	BLINK	YA	Growth duration
Ppd-D1	2D	250439688	0.165803	BLINK	TP	Growth duration
Ppd-D1	2D	250439688	0.166667	BLINK	HD	Growth duration
Ppd-D1	2D	250439688	0.161458	BLINK	AN	Growth duration
Ppd-D1	2D	250439688	0.153439	FarmCPU	WA	Growth duration
Ppd-D1	2D	250439688	0.165803	FarmCPU	GA	Growth duration
Ppd-D1	2D	250439688	0.166667	FarmCPU	YA	Growth duration
Ppd-D1	2D	250439688	0.165803	FarmCPU	TP	Growth duration
Ppd-D1	2D	250439688	0.166667	FarmCPU	HD	Growth duration
Ppd-D1	2D	250439688	0.161458	FarmCPU	AN	Growth duration
RAC875_c7123_1703	7B	250439688	0.151042	BLINK	YA	Growth duration
RAC875_c7123_1703	7B	250439688	0.150259	BLINK	TP	Growth duration
RAC875_c7123_1703	7B	250439688	0.145833	BLINK	HD	Growth duration
RAC875_c7123_1703	7B	250439688	0.151042	FarmCPU	YA	Growth duration
RAC875_c7123_1703	7B	250439688	0.150259	FarmCPU	TP	Growth duration
RAC875_c7123_1703	7B	250439688	0.145833	FarmCPU	HD	Growth duration
tplb0029b01_123	1B	250439688	0.15285	FarmCPU	GA	Growth duration
wsnp_RFL_Contig4025_4499792	1B	250439688	0.158031	BLINK	TP	Growth duration
BobWhite_c662_148	2B	250439688	0.0976331	FarmCPU	Maturity	HI
Ppd-D1	2D	250439688	0.147929	BLINK	Maturity	HI
Ppd-D1	2D	250439688	0.147929	FarmCPU	Maturity	HI
AX-94400797	2A	250439688	0.263158	BLINK	Maturity	SpikeletsPerSpike
AX-95208240	5B	250439688	0.289474	BLINK	Maturity	SpikeletsPerSpike
Excalibur_c12996_775	7B	250439688	0.181579	FarmCPU	Maturity	SpikeletsPerSpike
Ppd-D1	2D	250439688	0.163158	BLINK	Maturity	SpikeletsPerSpike
Ppd-D1	2D	250439688	0.163158	FarmCPU	Maturity	SpikeletsPerSpike
wsnp_Ra_rep_c73083_71219679	5D	250439688	0.289474	FarmCPU	Maturity	SpikeletsPerSpike
BobWhite_c13450_2100	1B	336448553	0.222222	FarmCPU	HD	StMF

## Sheet: Table S7
Table S7 List of DEG's between genotypes and their respective mean TPM values.
Chinese Spring V2 Gene ID	Gene TPM
	insensitive_WA	insensitive_GA	insensitive_YA	insensitive_TP	insensitive_HD	insensitive_AN	sensitive_WA	sensitive_GA	sensitive_YA	sensitive_TP	sensitive_HD	sensitive_AN	knockOut_WA	knockOut_GA	knockOut_YA	knockOut_TP	knockOut_HD	knockOut_AN
TraesCS1A02G000900	0.226647	0.141465	0.191556	2.41769	0.165673	0.117509	0.133731	0.124575	0.322237	0.108456	0.251505	0.124387	0.899159	0.734202	0.271681	0.229818	1.23822	0.18184
TraesCS1A02G004100	0.0135357	0.288131	0.276297	0.168804	0.106307	0.0336373	0.0704604	0.4026	0.299704	0.292348	0.114005	0.066074	0.0354991	0.122974	0.267382	0.279728	0.166933	0.0122996
TraesCS1A02G005100	4.56699	2.0355	2.91234	1.64424	3.37289	1.95376	5.6064	4.52641	3.95418	2.15494	2.19547	2.05443	5.37135	5.69282	3.70376	3.9729	1.53611	2.88594
TraesCS1A02G005400	0.143848	0.314558	0.334087	0.859304	1.19064	0.644747	0.227254	0.186379	0.191504	1.03913	0.850182	0.590594	0.201708	0.206586	0.131288	0.16161	1.43542	0.442912
TraesCS1A02G007900	10.0121	36.7968	30.6084	154.448	175.659	127.847	4.80116	24.9803	71.0116	156.774	166.325	141.821	3.85201	7.31454	54.6323	75.4081	189.697	215.053
TraesCS1A02G008400	19.1055	1.63565	2.82201	0.0417204	0.710951	2.04498	31.4406	1.96239	0.755417	0.576212	0.0933357	0.0918462	5.42523	10.2276	0.444572	2.9849	0.507832	0.0277663
TraesCS1A02G008500	1.31267	0.0206285	0.040568	0	0.0317152	0.0115552	2.25229	0.0582449	0.0115375	0	0	0	0.157833	0.275001	0.0440274	0.0398159	0	0
TraesCS1A02G011100	9.45394	5.28283	5.32342	2.39844	1.8733	2.47022	9.3652	8.19254	4.97535	2.10437	2.43332	2.64499	10.6385	9.08365	5.59742	4.86791	2.34818	1.95784
TraesCS1A02G011300	0.0895096	0.109192	0.0940205	15.7724	22.0005	63.466	0.324437	0.134774	0	5.85038	26.0582	86.941	0.0536244	0.133356	0.101283	0.554521	8.80801	268.255
TraesCS1A02G011400	0	1.25476	1.13691	0.411898	0	0.212617	0	0.108777	1.90793	0.565415	0.018435	0.0408201	0.00865202	0	0.935241	1.683	0.491008	0.1065
TraesCS1A02G013500	0	0.130522	1.19358	0.891066	0.132933	0.148113	0	0.614278	3.03769	1.28775	0.437968	0.0704662	0	0.182043	0.508226	1.39119	0.14981	0
TraesCS1A02G013600	50.833	56.7024	44.5735	12.1232	8.37901	12.0835	37.9713	40.0526	31.677	11.8918	6.33972	8.19341	39.7693	44.7431	39.7352	29.075	12.8276	1.36897
TraesCS1A02G014300	0	0.0167908	0	1.47075	0.886708	0.614142	0	0	0.037807	0.844794	2.06863	0.64543	0	0	0.00893423	0.232366	1.54208	0.472585
TraesCS1A02G015100	0.225001	0.666151	0.74696	5.07528	18.2369	17.523	0.814043	1.10601	0.902537	4.45398	16.565	22.9337	0.773901	0.624171	0.326303	1.57389	10.5642	21.6166
TraesCS1A02G015300	12.3351	23.8957	30.5293	52.143	43.6304	29.8688	9.91575	20.7815	29.8307	54.5255	43.6798	35.9668	9.92743	11.9342	21.4587	37.5586	43.1124	29.2681
TraesCS1A02G016900	3.45013	2.41145	2.04599	4.472	5.30535	4.33619	1.77341	1.95034	1.89236	3.97154	5.8868	5.10027	2.28609	2.46001	2.12992	2.81509	4.22038	4.82466
TraesCS1A02G017900	0.0443282	0.150734	0.154859	0.664699	6.68831	0.937082	0.0531298	0.0486791	0.056708	0.751099	0.501713	0.874048	0.05601	0.0494587	0.0523726	0.18316	0.194588	10.139
TraesCS1A02G018300	0	0.201929	0.127286	2.4943	1.02015	0.672069	0.0141501	0.0723062	0.202382	1.14142	2.04317	0.814493	0	0.0351506	0.106904	0.289401	2.44083	0.812554
TraesCS1A02G018700	0.00702857	7.78854	4.8708	0.203596	0.517637	0.41105	0	5.31725	2.96554	0.539767	0.924865	0.865464	0	0	3.82295	1.63158	0.291876	0.749629
TraesCS1A02G020700	3.58178	2.4038	3.15269	4.11944	5.60903	10.5416	3.78336	3.29914	3.48498	2.78686	14.0584	13.6545	3.33195	3.08643	1.58332	2.41494	3.76024	20.3439
TraesCS1A02G022000	3.0266	1.39827	5.90822	0.184141	0.358271	0.585345	5.45558	0.806001	1.59087	0.182449	0.112427	0.067163	9.47105	6.69008	1.23737	1.55082	1.091	0
TraesCS1A02G024300	15.3696	16.3565	17.3713	14.7507	15.1652	14.3473	22.72	21.4978	16.0365	12.8715	14.9152	13.7738	17.4391	16.5117	8.57585	12.1865	7.28113	10.9911
TraesCS1A02G025600	2.78132	1.54761	2.68829	1.4644	2.10589	1.15755	2.27322	2.02616	0.719299	0.899773	0.973032	0.943084	1.88438	1.29856	1.54359	1.10467	2.33424	1.96057
TraesCS1A02G025800	0.540112	1.37979	0.927045	0.893491	0.747397	0.784587	0.715438	1.02153	1.23011	0.875803	0.619525	0.723827	0.340283	0.371845	0.766876	0.769299	0.655592	0.797945
TraesCS1A02G026200	3.02364	1.10596	2.7107	0.447457	1.43148	1.28702	2.18044	1.94714	0.361631	0.344934	0.825112	1.6275	2.23189	1.04736	2.00813	1.1407	3.6772	1.74299
TraesCS1A02G027300	5.45463	7.07043	14.3025	4.2519	2.15514	0.496907	6.79303	14.2813	15.2356	4.31158	2.30857	0.236386	8.33921	13.8615	11.4257	5.03528	2.86535	0.106797
TraesCS1A02G027500	4.61015	5.01533	3.03861	2.47816	4.09169	4.43536	2.13571	2.2627	3.11624	2.34637	2.88209	3.7718	1.97335	2.00045	2.05031	2.45228	3.41095	2.08701
TraesCS1A02G027700	1.44284	2.16908	1.27797	1.9648	1.0339	1.55131	1.24413	1.06108	1.37985	1.56633	2.53865	1.93212	1.21232	1.60992	1.30417	2.32788	2.69289	0.822831
TraesCS1A02G030000	0.349764	3.37596	2.3902	11.8534	13.8977	9.43061	1.05209	1.89217	2.97333	8.23772	15.4976	12.2322	0.700568	1.52492	3.87122	5.58353	12.9874	17.6125
TraesCS1A02G030600	10.7217	23.653	23.9672	19.7243	21.0417	19.6404	8.82885	16.6157	18.5422	22.2455	14.2262	14.8043	7.52106	11.4016	17.0071	18.7301	16.6914	20.1797
TraesCS1A02G033200	0.0191315	0.502705	0.742147	2.24403	5.84646	1.34942	0.0706791	0.158365	2.91531	2.39433	3.65222	2.65584	0.0217644	0.0429971	1.15256	1.64302	3.32877	3.20573
TraesCS1A02G033500	2.4325	7.43692	8.05629	22.4022	10.3025	6.35639	2.78153	6.95983	10.5286	21.0304	18.9559	4.38231	3.52422	6.59703	17.0072	25.3185	19.3421	4.88975
TraesCS1A02G035100	0.235825	0.90126	0.80312	0.392623	1.37347	1.7663	0.242794	0.617813	0.402757	0.493471	0.904074	1.58027	0.198193	0.130051	0.723063	0.49609	1.08538	2.37026
TraesCS1A02G035900	0.826376	1.02382	1.17645	1.12718	0.845568	1.0643	1.35676	1.09427	1.52292	0.953751	0.75675	1.25536	1.91441	2.30792	1.51615	1.13786	0.671853	0.698896
TraesCS1A02G036200	0.581637	3.20903	3.69421	17.802	16.0525	11.6242	1.23968	2.10906	3.2736	11.2683	17.5528	13.472	1.09983	1.41365	3.56923	6.97278	14.8253	18.2371
TraesCS1A02G036300	7.73164	4.46687	3.78858	1.77395	2.32948	2.47073	9.45299	5.30138	3.92824	1.89004	1.46223	2.49538	8.10316	6.10113	3.46074	4.07904	1.72859	0.397706
TraesCS1A02G037300	0.014851	9.93749	14.4156	4.23112	1.26521	0.218833	0	4.74355	14.1533	8.39604	1.87883	0.17305	0	0.697105	11.3231	14.0911	3.82629	0.0240635
TraesCS1A02G037400	0.343502	2.0131	2.5787	4.66196	4.73242	4.56179	0.426657	1.4219	2.79077	4.16872	4.17298	3.85756	0.25569	0.446316	0.917437	2.29814	4.07378	4.37143
TraesCS1A02G037600	0.00554225	0	0	1.32581	2.83001	1.23479	0	0	0	0.628356	1.57117	1.07029	0	0	0	0	0.781179	1.32048
TraesCS1A02G037800	0.00755051	0.550078	0.55184	0.677993	1.78544	0.265303	0.0809136	0.226448	0.640155	0.597176	0.634933	0.495372	0.0227565	0.0744706	0.492792	0.443997	0.877221	1.34319
TraesCS1A02G040700	3.0852	1.4245	1.6939	0.584772	0.539706	0.517412	2.92002	1.87497	1.26332	0.601231	0.288844	0.34597	2.99166	2.81835	1.91262	1.52067	0.777284	0.169981
TraesCS1A02G040900	0	1.76192	1.50881	2.15411	0.840152	0.291965	0.0159849	0.75381	1.54693	2.53037	0.379256	0.0197055	0.0255426	0.139977	1.45178	2.23843	1.65122	0.011693
TraesCS1A02G041300	67.3004	17.2436	32.7075	1.27628	0.271989	0.418462	180.566	24.8704	20.2883	1.39041	0.0855157	0.306903	185.206	109.294	26.0045	15.4578	11.2627	0.167432
TraesCS1A02G041400	326.314	148.482	280.143	4.71881	5.16978	13.5305	536.758	222.531	118.894	17.0548	5.22206	6.8172	574.213	522.201	192.799	142.89	100.405	4.4217
TraesCS1A02G041500	4.73459	0	2.49768	0.0777109	0	0.0855176	15.6425	0.323224	0	0.566144	0.229317	0	15.1525	11.4732	0.0925685	0.424204	4.90681	0.0846816
TraesCS1A02G042300	5.03998	5.21014	4.99117	0.45554	0.105776	0.0699846	1.99194	7.86992	4.45654	0.715413	0.0535142	0.0953449	0.49523	3.04761	5.71783	3.66985	0.667088	0.077095
TraesCS1A02G042500	2.99119	0.862478	0.973195	0.480003	0.422952	0.747402	2.21674	1.10744	0.85171	0.45098	0.408226	0.870905	3.21624	2.14773	0.817508	0.655065	0.454424	0.33743
TraesCS1A02G042700	1.31612	2.31657	1.80404	2.4878	8.37423	3.46893	2.67222	1.87157	2.42752	1.45249	2.34205	3.64971	2.12552	2.37777	0.340365	0.969155	1.28121	14.4486
TraesCS1A02G043500	0.0767043	0.609021	0.330336	0.26876	0.161363	0.323009	0.023831	0.400051	0.283228	0.215029	0.58152	0.358522	0.0335919	0.0733681	0.250008	0.399029	0.243735	0.344094
TraesCS1A02G045800	8.19174	45.0152	35.2577	116.096	119.488	106.84	4.72853	16.8259	52.358	99.9315	155.053	118.515	2.75009	7.35027	30.2347	85.4747	168.97	84.3246
TraesCS1A02G046100	3.38401	1.25598	0.919677	0.5558	0.472232	0.695515	3.64226	1.51074	1.01888	0.759062	0.658501	0.578617	4.63411	2.52977	1.47414	1.07742	0.634208	0.116948
TraesCS1A02G048700	0.482197	2.48254	2.93057	3.42396	3.16477	2.43914	0.0644824	1.04621	3.21528	4.69327	1.30222	2.62798	0.222367	0.305504	2.19565	5.30084	4.01963	3.83045
TraesCS1A02G049600	3.6797	7.55126	7.26875	9.98642	16.3007	7.41232	1.83311	5.43033	6.00393	11.2749	19.9004	10.5092	1.63426	3.69227	8.07296	8.95517	19.6167	11.643
TraesCS1A02G050100	0.112836	0.0954792	0.0831595	1.76749	5.28537	5.50805	0.149936	0.111217	0.0684067	1.32175	4.91111	6.01086	0.18302	0.410211	0.13526	0.313477	2.967	5.44484
TraesCS1A02G050600	13.399	29.4833	22.1179	37.4845	48.2136	88.6628	8.33996	25.7297	34.3736	45.7127	54.2301	74.6608	4.54541	9.43398	20.3314	35.72	43.9049	31.1929
TraesCS1A02G050700	1.288	7.6645	5.5488	20.8893	20.8016	37.2153	0.547255	5.41028	9.5217	22.0591	28.1541	29.589	0.116729	1.05493	4.45016	7.63002	17.6785	10.3194
TraesCS1A02G050800	16.7068	29.9066	22.5395	44.2536	48.9854	126.679	9.56423	23.4775	35.8418	52.3985	61.0618	102.555	5.50881	11.8047	24.4337	35.5199	42.1419	27.339
TraesCS1A02G052000	2.70982	3.83237	3.06735	0.706521	0.243279	0.0820031	2.87073	3.79737	2.85866	1.10284	0.320423	0	3.46737	3.91946	3.27069	2.34303	0.898797	0.0310205
TraesCS1A02G054900	5.97834	6.69458	8.30758	6.31899	7.86602	7.18993	7.20413	6.70461	7.43974	7.58388	7.29	6.39806	5.05885	5.15725	4.11839	6.06501	5.12108	5.26403
TraesCS1A02G055500	0.885332	1.0361	0.856802	0.763778	1.23847	0.772716	2.1924	1.57867	1.00204	0.58451	0.817387	0.90818	1.69937	1.39908	0.961728	0.742107	1.0337	0.550839
TraesCS1A02G056400	1.26598	3.05368	2.29247	25.3972	49.811	78.7073	1.38247	1.92679	1.61879	25.9396	48.6782	95.4984	1.18926	0.699163	1.86405	5.65282	35.5405	30.6812
TraesCS1A02G056900	0.0333857	2.69426	4.50489	2.17524	3.96559	3.7539	0	1.60532	11.4983	2.15695	2.44455	3.58051	0.0556972	0.534608	3.71172	0.31556	2.28403	10.0407
TraesCS1A02G057300	1.28518	0.778971	0.976816	0.874279	0.827743	0.766256	1.74627	1.40157	1.1871	0.854081	0.996428	1.07597	1.81822	1.22013	0.574972	1.17757	0.859666	0.641615
TraesCS1A02G057400	0.430351	0.282715	0.554038	0.436213	0.256094	0.381407	0.685559	0.627566	0.455451	0.50954	0.333262	0.456831	0.935817	0.638233	0.583836	0.522431	0.473322	0.20659
TraesCS1A02G057700	0.679374	2.71193	3.14862	2.78242	4.26057	3.61142	3.27982	2.00535	4.64523	2.65131	1.97117	3.25259	1.7953	3.6084	1.1894	4.25947	2.96919	3.47001
TraesCS1A02G057900	0.852731	0.486854	1.98471	0.351161	0.499318	0.344926	1.27344	2.36206	1.80001	0.888335	0.42006	0.576187	0.786908	1.04815	1.42957	0.792961	0.285256	0.190639
TraesCS1A02G058200	4.5801	1.14162	3.32091	1.05092	0.894458	1.5072	6.29664	1.89193	1.0858	0.718292	0.925362	1.03588	4.65602	6.41427	1.89702	2.20151	1.65688	0.235197
TraesCS1A02G058400	0.0080891	0.125072	0.0644221	1.58765	1.24265	0.201153	0.0507557	0.0729895	0.103502	1.14025	1.11784	0.504053	0.00948816	0	0.0540932	0.361849	1.19613	0.5694
TraesCS1A02G058700	1.75699	0.671439	0.588516	1.87215	3.00323	2.48732	1.81268	1.27701	0.577729	0.793231	4.98656	4.64385	2.01634	1.30086	0.531821	0.623779	2.1491	2.41704
TraesCS1A02G058800	0	1.35634	0.798479	0.0145524	0.0776074	0.0664803	0	0.798158	0.190811	0.0466341	0.102725	0.119867	0	0	0.599423	0.225678	0.0987153	0.0361924
TraesCS1A02G059100	25.8372	13.3148	30.9192	10.7406	11.0909	13.8441	37.0972	19.505	11.9713	8.06911	9.63318	13.815	45.5069	34.0056	14.6241	16.9931	24.8543	17.3604
TraesCS1A02G059500	0.0568539	0.397984	0.217578	0.243556	0.103807	0.0601882	0.0286833	0.162881	0.214616	0.113533	0.0663749	0.0803469	0.0154648	0.0211807	0.300875	0.32809	0.200131	0.0598507
TraesCS1A02G060400	2.44897	0.186185	0.141153	0	0	0	1.19079	0.143583	0.0609856	0	0	0	0.588438	0.202259	0.0658266	0.0606853	0	0
TraesCS1A02G060900	56.4422	28.6319	21.3706	6.63748	3.60438	16.7138	30.8791	51.9982	20.808	6.58304	5.1328	12.4144	18.9628	33.1119	29.9593	20.034	3.22538	3.93448
TraesCS1A02G061000	2.18116	0.331769	0.364542	0	0	0	1.89182	1.11388	0.0654198	0	0	0	1.40572	1.37927	0.584834	0.52997	0	0
TraesCS1A02G061100	21.9558	25.5379	12.6557	0.175655	0	0	9.37064	39.2338	12.9324	1.06386	0	0.113607	3.35683	11.3441	16.7152	12.5797	0.0945038	0.740375
TraesCS1A02G061200	68.5887	14.9892	8.56102	0.0685073	0.144104	0.0453618	27.3084	28.575	9.15098	0.495596	0.0803273	0.487512	6.40263	32.8667	20.3642	14.4963	0.0742077	0.553418
TraesCS1A02G061300	142.284	76.5174	49.013	0.0648101	0	0.195361	59.9315	156.831	41.6695	3.98449	0.190711	1.47584	19.6858	42.5485	44.7791	24.1869	0.0702028	1.09382
TraesCS1A02G061400	49.9822	124.135	96.6314	7.42076	0.674977	8.60059	20.9093	161.808	91.6592	8.33758	2.01199	10.6873	2.68438	24.3861	84.3895	52.7072	3.84706	5.49273
TraesCS1A02G061700	2.72907	6.37543	5.74365	3.83705	7.71547	4.4774	4.51871	6.47771	7.7584	5.68209	5.91739	5.89313	5.64604	7.68421	13.3016	9.95834	10.0158	2.08276
TraesCS1A02G062200	0.0331169	0.709934	1.67944	0.658797	1.29508	0.309905	0	0.959586	1.67211	0.232117	0.283207	0.110778	0	0.159885	1.07691	0.198372	0.400361	0.11676
TraesCS1A02G064800	2.54072	1.79289	1.45465	0.87109	0.422538	0.757747	1.95081	2.84969	1.69682	0.658703	0.510918	0.666412	1.3726	1.58046	2.24205	1.64166	0.664399	0.327992
TraesCS1A02G064900	0.675811	1.00067	0.421461	0.583243	1.09481	0.713542	0.351501	0.419546	0.505299	0.525498	0.682873	0.771212	0.18357	0.372534	0.12223	0.314834	0.586943	1.04339
TraesCS1A02G065400	1.70483	1.00397	1.50172	1.37118	2.3591	1.65556	1.78088	2.33122	1.55643	1.48731	2.15412	2.02905	1.08436	1.67632	1.21162	1.37665	1.60106	1.17169
TraesCS1A02G065600	3.05782	1.01939	1.08055	0.732025	0.452521	0.804268	3.29146	1.66928	1.0008	0.589136	0.702406	0.949024	4.00628	2.18241	1.29786	0.989687	0.505555	0.376652
TraesCS1A02G065800	18.6859	17.7756	13.5518	6.59526	4.48407	6.36391	16.7306	17.4997	16.5484	10.2103	6.53985	4.36703	23.1582	20.6663	24.7291	13.8858	6.27749	2.38191
TraesCS1A02G066300	1.60765	1.24188	1.74653	1.19657	1.95194	2.26743	1.72234	2.00158	2.17947	1.71476	0.72259	1.37848	3.63769	4.41959	2.69359	3.59666	2.07149	1.99579
TraesCS1A02G066400	0.255821	0.245807	0.233749	15.5112	22.15	10.8998	0.123727	0.206249	0.508394	8.92549	24.752	18.626	0.130329	0.111732	0.71284	2.93844	20.3676	27.0759
TraesCS1A02G066700	1.60472	2.09492	3.66113	5.30217	5.66064	6.63744	1.70451	1.74534	1.78996	3.81521	6.73157	5.19807	1.18975	1.48676	2.56042	4.08046	7.90582	6.76867
TraesCS1A02G067900	1.01873	3.35133	3.61654	3.64453	5.60298	4.85165	0.960788	2.48247	2.94842	3.09157	3.80603	3.69373	0.900152	1.3823	1.87289	1.7132	2.8998	3.72533
TraesCS1A02G068500	0.0242992	0.252351	0.179505	0.737683	1.39642	1.07036	0.0234558	0.137706	0.336869	0.605244	1.33185	1.10178	0	0.0145567	0.128656	0.0262397	0.820609	4.11993
TraesCS1A02G069300	1.66455	5.00049	5.73206	7.77519	7.16892	14.3666	1.86022	3.73629	5.43578	8.86593	6.73744	14.2682	1.52193	2.06968	6.2614	10.1735	12.1566	17.6868
TraesCS1A02G069900	0.571753	3.40182	3.64734	12.2593	13.2828	8.31119	1.20952	2.41417	4.91172	9.77487	12.3094	10.6326	0.840896	1.55528	5.51631	6.3901	10.4776	11.6246
TraesCS1A02G070200	1.10872	0.572124	3.20874	1.25363	2.12869	1.77124	1.00118	0.507035	0.45377	1.48277	2.5224	1.09809	1.1109	0.31369	0.403651	0.859039	2.71631	1.94269
TraesCS1A02G070400	1.60406	0.478541	1.30864	0.328852	8.30938	3.16209	2.56216	2.66512	0.230706	0.892375	1.04731	3.90287	1.97047	1.0781	1.78486	1.0818	4.15556	13.5752
TraesCS1A02G070900	0.0617856	1.0974	2.02796	4.65804	4.0736	2.57629	0.146682	1.06199	2.03415	4.48605	3.27948	2.40325	0.053351	0.26063	1.72517	2.94236	3.85418	2.42244
TraesCS1A02G071500	0.0640182	0.390983	0.138756	4.08485	9.63856	4.35726	0.185388	0.0476141	0.269208	4.27713	10.5295	6.45645	0	0.709491	0	1.01038	10.8528	14.054
TraesCS1A02G073300	0	0.0550927	0.0742858	0.342326	0.569503	0.873106	0	0	0	0.524786	0.883203	1.03292	0	0	0.0548762	0.0999824	0.836442	1.36476
TraesCS1A02G074000	0.472102	0.402615	0.473832	0.176867	0.247345	0.329463	1.00942	0.255472	0.295016	0.26949	0.256482	0.226425	1.26018	0.801608	0.320842	0.367551	0.38022	0.355781
TraesCS1A02G076400	3.97102	4.77385	5.18393	10.6264	10.3209	7.55394	4.79062	6.01405	5.57416	8.05024	10.9474	9.04376	4.3426	3.67747	4.62224	5.60481	8.57464	7.38692
TraesCS1A02G076500	3.97289	0.559983	1.07427	0.178484	0.591307	0.73906	6.42587	1.30079	0.219456	0.198884	0.217478	0.480454	2.98253	1.78086	0.669364	0.485387	0.685621	0.194663
TraesCS1A02G076700	0.0515428	0.0271516	0.0890422	3.19634	7.23456	11.0198	0	0	0.104164	1.56646	10.478	16.1687	0	0.17265	0.0867644	0.140721	5.22736	10.2466
TraesCS1A02G076900	6.29712	6.29834	4.35808	3.67976	14.0584	7.23542	6.29024	9.35311	9.78382	7.45605	8.21106	13.0131	9.92434	9.36276	21.5432	18.2526	20.7173	5.54796
TraesCS1A02G077700	11.7934	52.2405	59.5598	121.799	113.224	45.24	10.96	31.4665	54.399	135.517	120.992	46.3798	11.7151	22.1969	59.5129	110.366	162.072	59.6978
TraesCS1A02G077800	13.7328	3.8681	2.29754	0.413638	0.11533	0.086694	8.81465	4.21756	2.22052	0.361658	0.124772	0.0382648	14.9804	7.7111	2.52428	2.03139	0.301885	0
TraesCS1A02G078100	0.0595577	0.671713	0.858216	2.46086	2.54173	1.87531	0.0287558	0.195566	0.395038	3.08203	1.4363	1.18864	0	0.052005	0.45412	3.03599	3.26481	0.476747
TraesCS1A02G078800	7.40315	35.2415	33.6491	126.433	178.831	74.8869	9.57791	25.9785	62.8499	168.524	166.522	129.613	11.7656	24.0997	72.4279	92.2165	218.568	106.525
TraesCS1A02G079400	0.0149134	0.437801	0.642673	8.57445	9.21649	6.35077	0	0.0284095	1.07001	9.74784	7.45677	5.41163	0	0.0156018	2.25673	6.37505	14.1471	10.7334
TraesCS1A02G079600	0.797067	0.186538	0.315417	0.261829	0.15209	0.323797	0.733259	0.464435	0.294145	0.292103	0.209954	0.192202	0.737119	0.56811	0.318061	0.215172	0.137266	0.143282
TraesCS1A02G079900	56.0572	21.2801	17.2737	9.93898	10.6988	17.9406	35.3744	25.0504	17.6827	8.62569	10.8309	16.3859	48.9936	46.4076	22.1491	14.7756	10.7815	6.2964
TraesCS1A02G080600	0.217483	0.709678	0.604048	1.42367	1.92753	3.67034	0.316235	0.58108	0.592335	1.49252	1.51349	5.63154	0.236507	0.509717	0.501103	0.711536	2.76939	4.50542
TraesCS1A02G081200	0.247134	7.7254	6.90423	86.4049	62.9146	17.4324	0.323084	0.682871	31.8795	102.645	74.691	22.8738	0.199421	0.431158	17.9781	49.8969	119.823	27.5083
TraesCS1A02G081500	0	0	0	4.20004	9.43862	18.3539	0	0	0	1.27888	26.3457	25.0413	0	0	0.0200262	0	7.26185	41.413
TraesCS1A02G081600	0.421457	0.86786	0.699494	1.86112	2.95402	4.40425	0.351014	0.708506	0.761426	2.15251	2.62814	3.65063	0.194735	0.31693	0.850428	1.08132	1.98663	2.06875
TraesCS1A02G081700	0.373704	1.05578	0.602503	3.00754	4.11187	8.71696	0.162752	0.746709	0.892774	3.16703	5.01329	6.88501	0.205083	0.195423	1.00574	1.55013	3.25412	2.20446
TraesCS1A02G081900	0.312156	1.54148	0.651863	1.73185	2.14534	3.15472	0.291506	0.74559	0.781205	1.6414	1.47346	3.16562	0.569174	0.381442	0.603933	1.44116	1.71874	0.425855
TraesCS1A02G082000	1.4222	5.3167	4.43907	22.0761	34.1811	21.9537	1.37811	3.62257	4.78249	19.6543	36.3411	31.948	1.05906	1.68391	4.01391	10.1528	32.5124	30.1862
TraesCS1A02G082500	5.20993	3.2463	14.3262	2.78807	7.48478	6.0478	3.38773	6.49273	0.852121	4.04074	4.05629	6.56586	5.1839	1.59988	4.48735	5.08825	16.1356	10.0012
TraesCS1A02G083100	0.658986	6.52892	7.60333	6.13462	3.57637	1.75723	1.37365	5.3154	6.84975	6.33956	2.8423	1.31181	1.35049	2.58563	6.51012	8.11344	3.59608	0.569929
TraesCS1A02G083300	0.0995494	0.447678	0.730187	1.303	1.67446	0.762425	0.00653121	0.516247	0.411855	1.53405	1.78471	1.97999	0.0467092	0.359447	2.34666	2.4645	4.5863	7.90287
TraesCS1A02G084300	1.76229	3.76343	2.82059	4.93146	5.2925	3.46422	2.80562	3.41317	3.99586	5.53948	5.84987	4.72652	2.83911	3.92044	6.05462	4.64603	6.16847	6.59406
TraesCS1A02G085300	1.58589	6.54194	6.5247	6.59477	5.75171	1.06674	1.38148	4.10827	4.85805	5.94149	3.20644	1.21465	0.805289	1.81418	3.7811	3.24983	5.1753	1.28088
TraesCS1A02G085400	4.31185	13.4467	14.0558	20.379	21.1313	18.4674	4.81668	11.0198	14.4016	15.2457	17.1014	17.6296	4.13675	9.92018	8.48204	9.5032	20.5998	43.2486
TraesCS1A02G087000	0	0.520727	0.25533	0	0.034069	0	0	0.406991	0.0582411	0	0	0.0157179	0	0	0.0968709	0.0388657	0	0
TraesCS1A02G087100	0.237143	0.842958	0.468985	3.78528	5.53291	3.39779	0.316144	0.343958	0.605008	2.63044	6.12357	4.74423	0.4252	0.699933	1.07495	1.62969	6.64974	4.50025
TraesCS1A02G087200	1.86419	0.566018	0.4524	0.157315	0.286605	0.131742	1.59533	0.877143	0.455807	0.107584	0.287177	0.355295	0.869905	1.09172	0.42778	0.50315	0.32456	0.207594
TraesCS1A02G088600	1.65916	1.20699	1.68372	0.463455	3.12698	1.01471	3.73913	1.23093	0.96597	0.563643	0.496416	1.21666	1.63884	2.08307	1.07552	1.1268	1.10874	2.58302
TraesCS1A02G088900	7.0813	8.59574	8.0053	15.7416	16.1103	18.1744	6.77401	7.51949	9.28682	11.9218	16.5467	17.4244	5.85414	6.2697	6.45031	8.22574	11.631	21.2688
TraesCS1A02G089500	0	0.721197	2.37628	2.11347	18.7364	2.54629	0.0473366	0.2839	0.35335	4.42431	2.49904	3.8049	0	0.191035	0.794499	7.02924	7.8275	12.906
TraesCS1A02G089600	0.524047	0.542346	6.60903	2.75964	26.6633	3.83726	0.780963	1.37504	0.733803	3.5011	3.5798	4.87308	0.34919	0.890367	1.33301	5.9827	9.83156	15.5771
TraesCS1A02G090800	0	0.0392171	0.184656	22.9028	155.214	393.152	0.0670747	0.06068	0.212936	2.86968	187.84	625.442	0.0542975	0.16594	0	0.0811345	16.396	279.993
TraesCS1A02G091600	3.93049	1.68936	2.30625	0.511672	0.532508	0.471707	3.62428	1.88105	1.58064	0.68479	0.542475	0.287121	6.65334	3.18187	1.24449	0.817406	0.878348	0.502233
TraesCS1A02G092200	0.414181	0.94642	1.84635	0.3119	0.371219	0.198266	0.471166	2.26767	0.47109	0.43603	0.183341	0.120428	0.16911	1.3475	1.12374	0.600639	0.28045	0.0907102
TraesCS1A02G092800	0.234739	18.4216	36.978	0.0167534	0.14925	0.172639	0.137332	11.8062	16.4481	0.199415	0.11557	0.322848	0.107178	0.0519504	28.3972	15.6647	0.177561	0.162497
TraesCS1A02G094700	3.77151	22.2653	13.694	62.0277	62.5567	98.7132	3.52849	11.1348	20.3922	49.8068	60.1601	95.9244	4.83797	11.0899	18.4555	21.1362	39.7268	85.8818
TraesCS1A02G095600	0.839631	4.70475	13.9875	6.35319	4.86945	6.65336	1.12259	3.41578	4.75368	6.4701	4.82335	3.96415	0.411572	1.11527	1.74211	15.9734	12.6552	4.64713
TraesCS1A02G096600	3.64235	3.81325	7.09952	4.64827	5.87929	5.44486	3.6881	3.14271	2.88001	5.26129	5.15633	4.30769	3.68128	3.68458	3.99195	7.5704	6.78214	3.96444
TraesCS1A02G097000	1.59992	4.27828	3.02807	25.2281	32.4729	21.8142	1.96456	2.19802	4.02503	18.4962	31.7361	30.027	2.01545	2.13216	6.15565	11.366	29.578	39.6648
TraesCS1A02G097300	0.213613	1.98884	3.4576	13.6939	9.83388	6.01902	0.347422	1.08154	3.35031	7.21898	9.63942	6.23514	0.510692	1.04064	2.35056	3.74622	10.1988	5.628
TraesCS1A02G099900	2.16367	2.6888	2.19124	1.11495	1.76806	1.75029	2.49409	2.78507	1.87427	1.86253	1.38058	1.85361	2.8045	2.41114	3.09011	2.35772	2.228	1.48981
TraesCS1A02G100100	0.724983	7.07385	8.50244	22.2572	12.8002	4.2537	1.01243	4.231	6.59989	21.9557	11.9635	4.30758	0.538272	1.39207	5.171	16.396	12.492	3.8099
TraesCS1A02G101300	4.26964	23.2734	28.5599	46.2147	34.9771	26.8527	10.2872	27.7369	30.7093	45.5033	43.3551	36.3662	9.18391	19.3873	36.8841	35.8901	46.6947	32.782
TraesCS1A02G102100	1.28845	0.705443	0.605056	0.0905704	0.113724	0.102139	1.30699	0.771037	0.373709	0.470555	0.0731497	0.056162	1.20921	1.18887	0.770829	0.537153	0.188187	0.0211704
TraesCS1A02G102400	0.330343	0.459989	0.348981	0.70089	0.851111	0.652571	0.433637	0.659751	0.333164	0.490257	0.818451	0.904227	0.497972	0.673847	0.878714	0.644767	0.757108	0.825541
TraesCS1A02G102700	4.48512	10.9695	6.58372	1.46988	2.09667	2.67851	2.54197	14.9868	7.21059	1.86149	1.59551	4.56574	0.71492	2.97967	8.7515	5.15281	4.64206	1.80852
TraesCS1A02G102800	2.2947	2.33308	5.38	1.09652	2.28719	3.59606	2.89881	2.05452	1.21389	1.02146	0.924644	4.47012	1.56999	2.39378	2.16394	2.81649	2.57727	3.28679
TraesCS1A02G103100	6.88296	2.6468	2.12133	0.83548	0.904616	1.3166	6.035	2.74999	1.52698	0.896958	0.90282	0.903784	6.36681	3.96777	2.49152	1.91605	1.09253	0.219185
TraesCS1A02G104600	0.578264	0.575428	1.52132	0.655094	0.541428	0.125218	0.974754	2.09099	1.02682	0.861313	0.320383	0.206592	0.824832	1.33775	1.02886	0.776458	0.786568	0.0410519
TraesCS1A02G105300	0.941708	1.45824	0.807918	3.60373	3.54199	2.93246	1.16248	1.32017	1.70175	2.72137	3.73412	3.536	1.45405	0.89341	2.20318	2.00951	3.13984	3.00528
TraesCS1A02G105800	15.2906	40.5749	57.5134	115.632	66.0041	41.8865	13.7191	30.5665	56.8808	118.438	60.4947	38.7991	12.4964	15.7731	55.5087	103.05	91.4012	32.1454
TraesCS1A02G106200	0.0778535	0.0979118	0.103445	0.482147	0.924551	0.255414	0.198181	0.130795	0.108004	0.260363	1.12041	0.38019	0.232342	0.099019	0.144685	0.0744524	0.528814	0.0819995
TraesCS1A02G107000	0.47605	0.100717	0.0568717	0.135144	0.0683167	0.411371	0.174366	0.142572	0.0924656	0.0522276	0.14701	0.714151	0.36106	0.210692	0.0931907	0.12612	0.153527	1.23275
TraesCS1A02G107500	0	2.42379	1.4175	46.9614	63.2904	26.2885	0	0.373911	3.80758	14.5069	63.6686	42.8879	0.0375061	0.0939963	1.6635	1.99767	21.8617	18.7284
TraesCS1A02G108800	1.98839	0.875468	1.19982	0.758584	0.765723	0.965652	2.10724	1.23117	0.987581	0.723124	0.727744	0.913552	2.25716	1.92844	0.668957	0.857555	0.909618	0.622761
TraesCS1A02G110100	17.8533	20.3465	21.4925	28.1124	27.9924	26.7502	24.7625	26.7264	26.5687	28.1585	27.0806	22.1628	18.761	18.2359	11.2651	22.7777	15.97	20.4254
TraesCS1A02G110700	0.822892	1.223	1.03615	2.50384	2.5144	1.70344	1.05608	1.43266	1.50007	2.3903	2.29312	2.31469	0.896453	0.953189	0.946356	1.25778	1.65178	1.74721
TraesCS1A02G110800	0.151692	1.03588	1.07518	2.55581	3.35803	2.18468	0.304806	0.709948	0.889874	2.60781	2.36809	3.45628	0.270727	0.472661	1.50829	2.36086	4.60589	4.47094
TraesCS1A02G112700	0.54455	0.50745	0.307376	0.807654	1.19704	1.27617	0.736222	0.60212	0.308813	0.486844	1.61589	1.59548	0.628153	0.468197	0.744536	0.641673	1.41938	1.95367
TraesCS1A02G113100	25.3091	28.7269	31.6103	8.95323	20.2508	6.81147	33.4787	31.9201	26.1878	17.6461	4.46829	6.18398	20.5499	20.1715	11.1386	20.7144	8.97906	2.97065
TraesCS1A02G113300	3.96446	1.13516	2.31046	1.05205	4.71727	2.72196	3.90155	1.36809	0.694166	0.553679	1.26442	2.25687	1.58458	2.33538	0.99326	0.939543	3.20836	7.24403
TraesCS1A02G113400	0.041805	0.445129	0.809809	7.95302	10.2328	1.63885	0.0173624	0.125713	0.351539	6.81611	23.913	4.64351	0.0135649	0.0124169	0.259541	1.36195	17.268	0.187549
TraesCS1A02G113600	0.2334	1.70126	0.903055	3.9412	6.18357	5.42034	0.571492	1.17551	2.04205	3.65277	5.43157	7.26778	0.305859	0.567736	1.74758	2.68081	5.40877	5.25246
TraesCS1A02G113800	0.264428	2.38799	1.86583	1.28973	0.501003	0.435072	0.327557	1.13858	2.43151	1.26739	0.557323	0.310959	0.696187	1.01023	1.46634	1.58347	0.841973	0.144145
TraesCS1A02G114100	2.29564	1.56962	1.03789	1.73677	1.96419	2.63506	1.23873	1.88991	1.21319	0.789733	1.21965	1.24171	0.686182	1.67266	1.80289	1.68474	2.02435	1.04283
TraesCS1A02G115000	1.78268	2.88664	2.6909	6.62221	8.94777	7.1174	1.84576	2.53661	2.51381	4.75245	9.03091	7.53342	2.12621	1.80838	3.26228	3.47321	4.89565	12.8802
TraesCS1A02G115600	0.094179	8.83553	5.32442	4.42199	7.72947	2.78045	0.0705428	3.13072	3.85644	4.7593	16.68	7.83198	0	0.100948	5.04701	2.00824	9.39711	1.96933
TraesCS1A02G115700	7.1983	18.5891	32.9074	26.9128	51.9161	68.8027	6.934	14.3058	27.7711	30.4314	27.806	46.1278	4.0015	6.5175	37.575	44.9465	57.6512	80.2886
TraesCS1A02G115800	0.337131	1.28926	2.04861	1.6533	2.73502	3.64381	0.411869	0.691091	1.09013	1.8553	1.39012	2.39392	0.112538	0.395762	1.97167	2.04419	2.44012	5.07325
TraesCS1A02G115900	0.555669	27.5444	33.4731	217.145	636.211	770.321	1.51075	18.4067	66.0502	134.612	409.761	845.308	1.93487	12.9779	33.7421	20.8447	270.782	2013.71
TraesCS1A02G116900	5.06791	3.9512	9.02466	6.59477	4.59543	5.28705	7.79265	6.86575	2.36459	7.08397	5.68016	5.0788	6.60087	3.67135	8.01351	6.3948	7.42814	6.06147
TraesCS1A02G117400	18.863	31.4917	25.5346	15.3696	21.571	27.0294	17.0376	28.1699	32.0725	25.5127	17.4634	26.7816	22.9472	35.693	62.3293	32.2614	20.9608	18.5065
TraesCS1A02G118200	0.386701	2.71854	1.51464	25.0603	20.5999	18.056	0.182069	0.118717	8.80116	17.7423	16.3573	20.3702	0.125218	0.184127	4.04656	5.2127	17.6246	26.5238
TraesCS1A02G118900	2.6025	1.04004	0.759581	0.424165	0.817035	0.182877	1.71636	1.23959	0.665829	0.708778	0.960413	0.303808	0.504044	1.80808	1.95618	1.98569	0.385345	0.0929875
TraesCS1A02G119100	0.232627	1.39896	0.837795	4.77241	3.96617	3.16673	0.1677	0.604079	1.78526	4.5074	4.28339	3.04278	0.398052	0.326843	1.91261	2.8614	5.12262	3.05234
TraesCS1A02G119500	1.66498	1.64589	1.65773	2.26434	6.52318	4.921	1.50709	1.49826	1.92034	2.68334	4.71986	6.11151	2.69371	2.61131	4.61003	3.90837	7.908	7.81126
TraesCS1A02G119900	0.0965225	0.395741	0.420267	0.785922	0.410343	0.947611	0.121952	0.0814031	0.286316	0.323004	0.480073	0.412687	0.0336878	0.139867	0.235219	0.417969	0.569884	0.0927425
TraesCS1A02G120300	0.244362	5.62066	1.15118	6.79751	0.220409	0.273296	0.116036	0.216634	5.65106	7.75202	0.247657	0.059817	0.037913	0.211927	0.561762	17.3321	6.91708	0.0206958
TraesCS1A02G120400	5.55386	5.46036	7.16778	3.25442	2.22988	2.61143	6.10213	6.28157	5.69977	3.21325	2.24759	2.24044	4.69871	5.30546	3.22043	4.75607	2.74614	1.74197
TraesCS1A02G121800	2.90874	1.37366	2.08877	0.0750798	0.637054	0.503962	9.34709	4.83155	0.195993	0.0937592	0.203019	1.10273	7.39103	1.22066	2.89093	0.508504	1.03672	1.76199
TraesCS1A02G122000	3.14106	4.73286	4.52391	10.6003	19.1322	20.6086	5.12165	5.82051	5.48272	9.01708	18.0559	23.9014	3.64398	4.7721	6.04062	5.64869	10.1406	27.9184
TraesCS1A02G122500	37.0145	20.6248	64.8821	25.9013	76.4668	63.0474	20.69	29.1455	14.3406	35.9702	82.757	78.6277	19.3604	10.7285	27.8157	43.7671	76.962	124.048
TraesCS1A02G122800	0.650559	43.7514	40.9892	18.6949	2.04518	2.5689	0.747998	13.5199	42.8148	11.8543	1.63639	2.29506	0.993131	0.731701	28.7137	20.14	4.77564	2.87024
TraesCS1A02G122900	8.05634	8.88622	7.86997	2.41691	1.08208	1.44252	9.4963	10.95	8.54311	3.09658	1.35574	1.23916	10.1797	9.93254	7.04784	6.48028	1.39812	0.366637
TraesCS1A02G124500	0.96889	0.465112	0.63148	0.642091	0.588747	0.703684	0.552799	0.469483	0.69434	0.291876	0.57713	0.333096	1.52055	1.18901	0.134559	0.221063	0.420287	0.800497
TraesCS1A02G124700	7.62115	2.56698	2.52237	1.50465	1.72274	2.11494	6.77695	3.851	3.10837	2.37489	1.92154	1.78911	9.1611	5.0181	2.95401	2.43115	1.18392	0.347892
TraesCS1A02G125700	2.98493	9.33033	8.58317	24.9392	29.6188	19.4653	4.62818	7.33597	12.1083	25.1909	23.7332	21.4268	3.57649	4.29515	9.44239	16.2945	26.3787	38.4674
TraesCS1A02G125800	5.59234	15.7507	11.6062	30.8699	46.7763	101.461	5.01274	10.9565	12.9432	31.5801	44.4299	87.6583	4.11318	5.77987	9.69427	17.6925	30.5427	35.2469
TraesCS1A02G125900	0.286104	0.584469	0.582924	1.24644	2.20989	1.74163	0.165332	0.425058	0.439961	0.378155	1.72755	2.26527	0.237288	0.406158	0.567813	0.471314	1.27374	3.2022
TraesCS1A02G126100	1.14252	7.49294	6.92983	33.8952	41.5621	10.8107	1.3204	5.44036	6.98913	31.6092	44.9472	14.8056	1.40049	3.55821	7.15286	18.4254	44.231	4.21036
TraesCS1A02G126400	0.9675	4.68963	5.32758	3.83776	3.97644	3.16873	1.48453	3.01639	4.28767	3.87762	2.5012	2.80808	0.926987	1.18778	2.43254	4.28417	3.62254	1.60083
TraesCS1A02G126600	1.01919	1.77355	1.3317	1.16536	0.891783	0.969981	0.944543	1.07562	1.34295	1.6104	1.17067	1.23859	1.19347	0.922275	1.52255	0.596393	0.928589	0.930808
TraesCS1A02G127700	4.08331	3.55731	2.55154	1.59784	1.13975	1.69281	6.02719	6.98422	4.37656	1.41073	0.408391	1.48471	5.01938	4.38196	3.13412	4.46812	0.806135	1.34509
TraesCS1A02G127800	25.1589	13.8403	10.9931	3.05785	2.89708	6.38611	28.5276	15.2494	10.4758	3.52928	2.62515	5.94521	27.4535	29.85	15.8614	11.9812	3.33423	2.25721
TraesCS1A02G129600	1.2414	4.36639	4.22066	2.97712	2.72833	3.54402	1.88001	7.36248	7.20611	4.29494	2.67382	3.29564	1.19792	2.62536	1.9725	1.46554	2.38736	2.39136
TraesCS1A02G135700	8.85518	8.79215	8.38308	22.3181	19.7578	18.9627	13.6114	10.6122	12.1892	15.6335	21.6156	19.298	10.6208	10.2677	9.01805	11.262	15.3146	28.0179
TraesCS1A02G136700	0.964249	0.553461	0.651312	1.58052	1.13404	1.70269	2.38743	2.68532	2.08562	1.4264	1.8229	2.13039	2.12364	0.435592	1.34957	1.33423	1.00847	0.375101
TraesCS1A02G137300	0.841631	0.86585	2.28302	0.834629	0.909788	0.431101	0.957167	2.4701	1.31156	0.93829	0.673551	0.624148	1.00709	1.53674	0.993248	0.889904	0.796466	0.253193
TraesCS1A02G138100	0.564185	2.76832	1.44161	9.65504	9.15066	7.23204	0.660624	1.61688	2.88028	8.92892	10.3414	7.75335	0.699669	0.957381	3.01677	6.2593	8.74751	8.4674
TraesCS1A02G138300	2.96467	1.50853	1.13709	0.54108	0.605873	0.626626	3.19482	2.26532	1.4733	0.643094	0.706052	0.69019	2.9552	2.17972	1.42205	1.28495	0.780017	0.227148
TraesCS1A02G139200	4.95175	9.63838	9.23832	2.24701	1.75995	0.619106	5.59294	9.57886	9.63568	3.13532	1.47589	0.740631	5.13702	7.42574	10.0091	6.80185	2.78022	0.1087
TraesCS1A02G141100	1.24499	3.71675	3.7678	31.2148	23.4356	13.7503	1.19172	2.1452	5.2532	27.4912	26.8628	14.2588	0.835168	1.41041	4.11957	16.5649	33.557	11.3102
TraesCS1A02G141600	4.14236	5.051	3.67578	6.0744	9.40078	11.424	4.21521	5.09726	5.15449	6.87834	8.44735	9.4428	3.20117	2.93533	1.68269	4.05372	4.68228	2.87019
TraesCS1A02G142300	4.55769	1.96783	1.61483	1.14344	1.07048	1.46633	3.87397	2.77739	1.73894	1.40257	1.71114	2.02132	4.86155	3.81348	2.36264	1.67436	1.20034	1.49876
TraesCS1A02G142400	0.500236	4.31524	4.07426	12.4431	18.0616	19.5713	0.403476	3.16809	3.71627	10.3787	17.1647	21.3378	0.735476	2.03949	7.29004	8.54315	26.0219	18.4251
TraesCS1A02G143300	4.43654	15.6424	20.3144	17.7816	24.6654	21.0907	7.62359	11.7581	14.7711	18.5722	15.5038	12.62	4.08743	9.3607	10.392	25.4717	15.3104	28.1037
TraesCS1A02G144700	5.47793	3.09183	4.17912	2.38689	2.2195	1.52292	6.89957	6.07829	4.6837	2.46897	2.12862	2.12787	6.93385	6.1555	5.98505	4.54719	2.55299	0.90967
TraesCS1A02G145300	0.0921055	15.984	16.8924	16.6487	11.3902	5.40512	0.0511757	3.64864	17.7621	18.2681	7.2026	6.9774	0.0461868	0.413048	11.4428	12.3021	9.93593	17.7613
TraesCS1A02G146900	1.7656	2.07456	2.01138	3.4653	3.82117	3.66533	2.17007	2.28932	2.00031	2.9593	3.38014	3.30572	2.51421	2.30726	1.58232	1.75218	2.4607	4.18261
TraesCS1A02G147600	2.32135	1.83852	1.91714	1.5119	1.07418	1.45484	3.16219	3.00098	2.23941	1.33335	1.44186	1.60958	3.27566	2.19672	0.933905	1.39587	0.809138	1.44006
TraesCS1A02G148100	0.271376	0.0898278	0.0844079	0.0816857	0.0309829	0.012146	0.372106	0.165245	0.290745	0.0405718	0.0191215	0.0793351	0.0739937	0.0921216	0.0248695	0.0107456	0.0113068	0
TraesCS1A02G148300	0.742529	1.42299	1.29919	4.54155	6.65102	10.7532	0.505078	1.01632	1.02934	3.3906	13.6802	14.5926	0.254629	0.784122	1.31439	1.47466	3.38735	20.6601
TraesCS1A02G149300	0.119428	17.9935	24.7298	127.034	104.647	41.2325	0.364391	3.63694	73.6225	122.142	105.098	55.1833	0.231449	0.627716	45.9135	62.1416	125.457	57.9381
TraesCS1A02G149700	1.97198	0.437798	0.736242	0.0315663	0.234586	0.0988666	1.24632	0.729276	0.25781	0.0595828	0.111602	0.106555	1.37999	0.658244	0.560626	0.258615	0.117406	0.344911
TraesCS1A02G150100	1.00249	0.344903	0.495095	0.397302	2.16411	1.42008	0.991663	0.73457	0.120665	0.249184	0.537768	1.14662	0.607963	0.523957	0.442471	0.394855	1.25607	3.67466
TraesCS1A02G150400	0.167583	0.568037	0.684288	0.969622	0.926371	0.788098	0.13949	0.524325	0.737664	0.813683	0.753594	1.10167	0.0897168	0.138444	1.05593	0.981275	1.25302	2.33984
TraesCS1A02G150800	0.0413996	0.271112	0.0250079	5.02931	12.9587	7.25144	0	0.0988033	0.115292	3.04721	10.2322	8.99044	0.0389794	0.00948207	0.092073	0.508158	5.14583	7.6979
TraesCS1A02G150900	21.9832	78.3573	63.2628	179.141	211.486	167.55	15.2309	51.5238	71.8307	190.235	221.815	146.798	17.6686	29.4566	99.258	158.489	234.839	91.5115
TraesCS1A02G151600	0.467627	0.641212	1.59895	1.65407	1.71335	2.0695	0.660525	1.31435	1.57231	1.00979	2.44797	3.33522	0.360151	0.624122	1.28227	0.830155	1.40965	2.46664
TraesCS1A02G152100	5.39854	11.8258	9.33429	9.61902	6.74046	4.60932	5.69325	8.18637	11.2254	12.7287	4.63623	4.01769	4.87146	5.57085	9.11421	13.4208	8.77086	1.94434
TraesCS1A02G152600	0.0356734	1.33839	0.909479	5.83681	4.38663	2.87745	0.263327	0.23578	0.439939	3.77435	4.12322	2.29586	0.135409	0.874463	1.54255	6.30264	3.97074	11.6432
TraesCS1A02G152800	0.293374	1.81469	2.10372	38.8215	90.0904	148.365	0.338289	0.528904	0.567456	22.3028	87.46	122.651	0.373865	0.285695	0.283513	4.85748	71.5781	662.753
TraesCS1A02G153000	0.667488	1.20176	0.90454	3.17872	2.90946	2.29017	0.748099	1.34503	1.61678	2.48369	3.41623	2.42297	1.12605	1.23982	2.4642	2.26289	4.4295	2.57492
TraesCS1A02G153800	0.800162	2.1084	2.61979	1.49585	1.01544	1.11018	1.09291	3.25098	2.34288	1.35104	1.14807	0.816988	0.80945	1.16517	3.06981	2.62767	1.49839	0.453339
TraesCS1A02G156100	20.9415	30.3122	40.2905	14.2078	11.2418	7.93185	18.8105	25.5629	21.5775	17.8606	10.5316	5.93046	19.4826	30.614	43.2376	42.7038	29.5818	6.71252
TraesCS1A02G156300	6.17566	6.44292	6.38986	6.51402	8.83827	6.10863	7.84215	7.59514	8.99818	5.99846	8.57035	7.77808	6.49424	6.09088	3.54085	6.09657	6.31729	7.89368
TraesCS1A02G156400	3.34061	7.11578	6.48846	8.21899	10.8258	5.75453	1.29112	8.34867	8.70854	8.24092	10.3634	7.07189	0.576515	2.65075	7.28697	5.84033	7.04918	20.5968
TraesCS1A02G157800	0.0549121	1.60245	1.25789	2.21242	1.59522	1.10673	0.958744	2.11021	1.67648	2.50134	1.26276	1.03649	0.811055	1.14504	1.9976	1.80239	1.21836	0.875135
TraesCS1A02G158200	4.2529	7.97026	8.1367	2.17266	0.716171	0.43266	3.98849	8.90362	5.51667	2.7459	0.794685	0.510368	5.76601	11.5995	6.68254	4.78115	2.0523	0.110604
TraesCS1A02G159200	2.0197	0.638791	0.703805	0.313071	0.557385	0.533419	0.674651	0.736553	0.27009	0.216081	0.307506	0.607572	0.414812	0.705996	0.673504	0.569029	0.553874	0.875648
TraesCS1A02G159600	1.99473	0.589144	1.01529	0.300437	0.202039	0.369487	2.16892	0.760232	0.580226	0.221559	0.0987989	0.20549	2.43242	0.534051	0.238972	0.324572	0.0720119	0.060289
TraesCS1A02G160300	0.565812	87.8623	98.7486	12.3082	0.193416	0.0421287	0.134301	57.137	94.0245	19.5952	0.0258054	0.103093	0.0330983	0.0740752	57.9355	89.3626	14.6383	0.0618983
TraesCS1A02G160900	5.14918	0.811963	0.609952	0.258973	0.135194	0.131027	2.61793	1.30706	0.416905	0.274117	0.162994	0.176785	1.15351	2.25508	1.09411	1.03101	0.274514	0.0286269
TraesCS1A02G161200	1.26156	1.96447	1.98693	3.30698	5.2027	5.0723	1.15077	1.70165	1.97353	3.5811	5.84727	6.65337	0.926913	0.813051	1.91632	2.61859	3.82621	2.53083
TraesCS1A02G161400	1.27781	7.25053	5.5591	11.4082	5.21972	1.5364	0.333453	4.17566	6.81772	12.2976	4.97902	1.58475	0.0947295	0.54913	5.29087	12.4605	8.98381	1.29913
TraesCS1A02G161800	1.16232	0.106249	0.245857	0.0152063	0.0557292	0.0405883	0.33315	0.197806	0.0625873	0	0	0.014243	0.299092	0.488422	0.0755699	0.150759	0	0.0146986
TraesCS1A02G162600	1.08319	0.330966	0.480776	0.341784	0.339008	0.350794	0.937206	0.426327	0.486888	0.310156	0.240401	0.497581	1.06638	0.851905	0.502125	0.414085	0.397656	0.323647
TraesCS1A02G162700	6.04421	815.296	726.814	401.79	36.0412	10.2443	1.445	116.357	1243.59	669.091	17.4428	0.469601	0.0674719	1.7223	295.387	1043.24	577.087	0.0629492
TraesCS1A02G163100	0.299304	0.398194	0.295209	0.279803	0.420351	0.336277	0.221137	0.486541	0.53024	0.426608	0.360464	0.278701	0.376313	0.144822	0.242654	0.401208	0.195686	0.27986
TraesCS1A02G164500	0.302882	0.0884511	0.0587304	0.321264	0.0390218	0.0470471	0.0282155	0.0801781	0.135021	0.0696208	0.046794	0.0268282	0	0.0172959	0.0454228	0.0419136	0.104383	0
TraesCS1A02G164800	35.7234	67.8048	77.2334	82.8003	65.436	150.512	33.6703	54.1331	81.9293	71.7902	60.5847	112.848	33.604	33.1922	65.8215	64.6562	37.0508	63.3328
TraesCS1A02G165300	3.49988	5.80054	8.14577	17.786	10.9695	8.39348	4.63537	6.73031	10.1325	13.554	11.7426	7.69665	3.18612	3.38164	5.5725	8.66156	9.79002	10.9532
TraesCS1A02G165600	0.186879	0.231507	0.360872	1.7333	1.9917	2.30092	0.156864	0.140042	0.199173	1.04302	1.64966	1.49134	0.210264	0.197941	0.306398	0.398323	1.47239	5.23676
TraesCS1A02G165700	3.63804	5.15741	4.37529	57.7336	92.7616	51.6457	3.99038	4.26727	6.13054	35.8677	96.9723	58.105	2.74265	3.27542	5.61565	13.1024	56.744	77.8457
TraesCS1A02G165900	2.06528	3.34106	2.06728	3.07784	3.4672	2.05083	2.32724	3.18546	1.7332	1.93267	4.17585	3.71978	1.73856	1.54888	2.47388	1.41888	3.38043	4.29227
TraesCS1A02G166100	0.933516	0.213275	0.650747	3.55275	52.7092	11.4503	1.20709	0.534044	0.154352	3.71011	12.7191	16.1101	0.308747	1.00192	0.254128	1.01027	15.2592	51.5422
TraesCS1A02G167100	3.36529	1.32178	2.82325	1.10495	2.04108	1.65432	3.11889	7.42219	0.856361	0.955005	1.23457	2.64668	3.7495	1.2841	4.44007	1.5641	3.34529	2.3233
TraesCS1A02G168500	0.234739	3.20896	2.38505	1.93653	0.721171	0.268264	0.176338	1.99907	3.55294	2.30653	0.408351	0.149249	0.187033	0.756888	3.63584	3.20269	0.966191	0.0907594
TraesCS1A02G168600	50.9948	58.6115	56.2719	30.0791	52.7121	47.7265	88.9587	94.1351	79.7426	46.082	36.284	49.5535	91.5736	70.6057	71.8929	75.911	38.4546	37.756
TraesCS1A02G169300	5.45346	10.4465	7.4074	17.869	15.116	12.7681	4.67962	9.14172	10.2238	18.2491	18.0041	14.2829	5.94597	5.77717	15.8871	16.4024	20.5697	9.76199
TraesCS1A02G169500	4.09108	5.21671	3.58199	4.98345	6.83966	2.47961	5.36172	8.50064	7.24697	5.11747	4.31277	5.96361	6.86286	5.90857	10.9868	9.41681	6.55978	2.97606
TraesCS1A02G170700	0.0252607	34.8449	21.8503	3.29959	0.591184	0.358258	0.0293109	16.4923	18.9358	6.2064	0.603166	0.462999	0.0322761	0.0279818	25.3574	11.7743	0.928486	0.0769299
TraesCS1A02G171600	5.56292	7.68934	5.77388	14.6298	16.1918	15.8774	9.0395	9.82274	9.8626	13.2024	14.1994	21.3884	7.9867	9.96377	6.97434	6.32715	14.0959	18.6086
TraesCS1A02G171800	0.958771	1.10981	0.627791	0.0752604	0.0292894	0.131703	0.720474	2.25733	0.951924	0.447001	0.226707	0.0554157	0.0616204	0.798495	1.64245	1.32181	0.537128	0.141372
TraesCS1A02G172600	0.464895	3.45514	2.98192	2.2545	2.45985	16.1735	0.584922	2.27262	3.73191	2.52824	4.9917	11.764	0.527879	0.438163	1.83609	4.38925	3.7214	81.4902
TraesCS1A02G173800	0.431739	0.326909	1.95309	0.128965	0.37981	1.23848	0.816323	0.0375106	0.0122639	0.0852608	0.242809	1.27878	0.262521	0.603482	0.162511	0.203693	1.06923	4.0971
TraesCS1A02G174700	0.144607	0.873696	0.758898	27.3534	47.0536	43.8926	0.0268433	0.166466	0.900786	21.4692	45.3841	54.6703	0.130252	0.251522	0.222341	3.5409	29.9519	97.7871
TraesCS1A02G175100	8.00485	53.1114	27.2928	4.18863	1.01534	1.27994	1.53637	78.1417	32.5291	6.63581	1.17289	0.567523	0	2.98572	32.5686	26.9146	6.04071	0.970221
TraesCS1A02G175200	7.2447	58.275	40.5023	138.657	213.484	115.838	5.44248	26.5328	44.3584	130.342	145.363	107.96	4.06143	15.6305	53.4254	88.0367	150.943	145.987
TraesCS1A02G175500	0.451833	1.02999	1.32824	1.80068	3.38786	2.41669	0.486992	1.05464	1.87948	2.24265	2.95839	3.1962	0.317677	0.688078	7.55153	4.95133	5.30267	1.40963
TraesCS1A02G177300	0.437013	1.36654	0.784193	5.77356	10.5517	6.41105	0.424433	1.06153	1.87826	6.40825	8.27456	10.1146	0.484323	1.02581	2.80369	5.41174	11.8198	9.08673
TraesCS1A02G177800	0.125524	14.4257	5.15424	75.1311	78.9602	28.8709	0.0819779	0.829667	49.8761	73.859	75.82	44.7129	0.173649	0.446198	25.9848	18.1032	70.9624	45.747
TraesCS1A02G178700	1.95816	6.55417	7.3679	6.62991	7.65398	7.31086	2.36955	5.28118	9.30075	9.11115	7.12742	8.45384	1.27274	2.33836	6.93293	11.0031	9.98348	12.3605
TraesCS1A02G179400	35.4763	50.6788	61.7383	30.4937	35.8867	25.5253	21.116	33.6237	46.9169	59.6632	28.8008	39.0357	17.6469	24.329	20.0086	21.1173	24.0029	44.7403
TraesCS1A02G181100	0.569503	13.8421	25.6263	26.0392	24.88	17.3065	0.312854	5.4823	20.2673	23.6389	24.5132	17.8026	0.394011	0.687541	13.5193	26.611	26.1335	21.2144
TraesCS1A02G182200	0	0.0547462	0	1.62804	1.87042	1.27831	0	0.0415266	0.0636968	0.656404	2.292	1.78379	0.0154406	0	0.0286287	0.0442509	1.70869	2.7542
TraesCS1A02G183000	1.65485	2.58229	3.91774	0.993748	1.34252	1.43304	2.59429	2.66073	2.1846	1.40835	1.10324	1.17291	2.1691	3.307	3.8704	3.8628	1.78216	1.42842
TraesCS1A02G183100	2.02864	1.57846	0.920171	0.727942	0.823371	0.294101	1.412	2.73177	1.04431	0.750501	2.48588	0.719359	2.36163	0.968707	2.00913	1.22407	1.44598	0.384313
TraesCS1A02G183700	1.94779	1.04957	0.553639	4.14242	1.34682	0.694254	2.77232	1.64982	0.990279	1.66359	1.42134	0.45248	1.7376	2.60312	0.62054	1.09859	1.08711	1.99515
TraesCS1A02G185100	0.649099	5.32425	5.38734	10.9161	5.50007	1.74939	0.704432	3.62577	6.44864	9.51759	4.57881	1.87821	0.704972	1.42603	6.46867	8.83507	6.96148	0.790702
TraesCS1A02G185400	0.854313	0.966732	0.557962	0.604881	0.332857	0.263818	0.540129	0.827759	0.635893	0.799201	0.518764	0.369315	0.324277	0.548567	0.732971	0.31599	0.33651	0.456807
TraesCS1A02G186100	0.0302134	0.0690888	0.112289	0.994914	10.602	6.4847	0	0.0145488	0	0.932303	3.53601	11.2766	0.0663852	0.0827367	0.103618	0.0405725	6.31272	35.1003
TraesCS1A02G186200	0.133536	1.14057	2.3152	5.17386	4.39315	1.62538	0.0206714	0.766139	3.36916	4.5861	3.46531	2.61451	0.11327	0.234933	2.68727	4.70833	4.03013	2.36865
TraesCS1A02G186500	0.090301	0.296341	0.510914	0.188862	1.36707	0.516042	0.24485	0.611095	0.358231	0.345467	0.413403	1.11619	0.405475	0.62435	1.13375	0.377548	1.56402	1.53623
TraesCS1A02G187500	1.47661	13.6629	20.4688	1.11369	1.23797	1.45997	1.4255	10.1675	17.0346	1.10427	1.27149	1.14731	1.35695	0.825724	10.9046	16.5287	0.862789	1.25724
TraesCS1A02G187600	4.33834	3.12837	3.02577	5.4119	8.74493	17.8409	2.94249	3.85209	3.37852	6.50445	8.68859	14.2223	2.13539	1.58258	2.21182	3.73472	4.71004	3.77766
TraesCS1A02G187700	0.259527	2.45733	1.69287	5.29224	11.0934	21.6493	0.335271	0.774581	2.27429	6.20749	8.81782	18.1272	0.482191	2.22009	5.40443	5.11012	9.92971	7.04768
TraesCS1A02G188400	2.023	9.0153	5.44892	11.8399	10.8948	9.49296	1.91239	7.40989	11.9164	15.097	10.1535	7.44852	2.11742	3.27625	8.425	8.74045	9.74372	4.41449
TraesCS1A02G188900	5.7357	7.73597	7.73	12.9424	14.9789	9.97266	8.64806	9.49592	9.25424	16.8614	8.97187	8.15351	5.49143	4.28401	7.80676	11.9899	9.04072	6.46068
TraesCS1A02G189100	4.24429	6.50421	6.99649	22.8023	16.6424	12.8602	4.01118	5.19969	7.38569	18.9354	18.3076	12.8965	4.87591	5.09563	8.0119	9.98146	15.2964	21.8733
TraesCS1A02G189200	0.745943	3.51963	4.0434	15.8653	22.7347	7.43407	1.03043	2.23949	9.17833	15.9701	19.3831	10.6919	0.776766	1.21212	5.3013	5.03721	21.3804	12.216
TraesCS1A02G189900	0.37115	0.23844	0.30581	0.392609	0.56529	0.733752	0.491209	0.251541	0.401622	0.523648	0.667145	1.17672	0.64655	0.386946	0.140418	0.349396	0.600362	1.23905
TraesCS1A02G190100	0.399636	0.573654	1.04875	0.434533	1.19495	0.638476	0.449423	0.998341	0.661451	0.660204	0.413856	0.347316	0.357269	0.564554	0.422068	0.280993	0.368476	0.326563
TraesCS1A02G191700	12.519	10.087	8.65685	14.2551	14.4745	17.3374	10.4456	7.98623	9.34867	11.7874	17.2057	16.928	16.0561	10.0161	7.59028	7.53325	15.0133	13.2794
TraesCS1A02G191800	1.48562	8.86846	10.6917	44.8953	44.474	14.9195	2.27959	4.37816	25.1197	45.9825	43.5839	21.9163	3.42655	3.60266	18.2944	26.9915	50.4648	19.5384
TraesCS1A02G191900	8.2195	7.33172	6.64439	10.0487	13.8228	8.76417	5.50879	5.97519	5.50702	10.7456	17.2355	9.23788	4.35562	5.91674	11.5807	11.6923	18.0868	8.45346
TraesCS1A02G192600	0.0307065	1.13368	0.782757	7.2001	5.68096	2.66579	0.0792403	0.335749	2.36187	5.61863	5.71652	2.58597	0.0476529	0.222599	1.00795	3.1826	5.32339	6.79451
TraesCS1A02G193400	18.5883	15.1624	13.3408	3.794	3.53578	3.98949	16.9784	17.7803	11.1505	4.7091	3.23149	2.93827	18.8103	16.2794	16.7229	10.1701	5.75461	1.8644
TraesCS1A02G193700	0.204924	0.409743	0.405394	1.59863	2.61134	3.26214	0.214924	0.223213	0.492989	1.69541	5.24379	3.28616	0.17984	0.26503	0.274398	0.46781	2.84281	4.94982
TraesCS1A02G194200	0.379158	1.17432	1.36142	1.42149	2.03592	1.50186	0.736815	0.743804	1.06109	1.61745	1.37247	1.86264	0.52323	0.591985	1.1174	2.09702	2.13001	0.809958
TraesCS1A02G194900	2.14534	37.1861	31.1118	21.4792	22.0825	9.6612	4.22577	20.8419	36.5778	18.768	14.2506	10.7612	2.5735	4.00463	24.2184	24.6706	17.772	7.67733
TraesCS1A02G195500	7.12283	14.5798	15.0428	23.735	18.698	14.1642	9.67386	11.9355	14.6844	18.7608	18.0221	10.3761	5.34257	7.20745	12.8434	15.5827	17.4833	12.9673
TraesCS1A02G195900	0.0430683	0.470522	0.561452	1.69196	3.96781	3.17802	0	0.195867	0.437535	1.24976	3.93965	3.87946	0	0.0377818	0.253022	0.514953	2.68974	4.81607
TraesCS1A02G196500	0.554212	5.57343	4.28971	33.9858	44.7763	17.4117	0.809808	2.30188	5.11303	26.5306	45.3763	21.3187	0.799547	1.87965	4.88126	14.1061	32.2745	24.5982
TraesCS1A02G196700	3.01291	1.43382	1.15711	0.824843	0.726231	0.455074	1.80133	1.64742	0.884895	0.97126	1.19909	0.581405	0.868903	1.86625	1.21594	1.38022	1.06009	0.0740156
TraesCS1A02G197100	1.21587	2.12483	4.31317	2.61423	3.72283	3.07546	1.17208	3.06013	6.05244	2.73714	1.22863	1.74471	0.928891	1.29882	1.81799	0.70531	0.941017	1.1625
TraesCS1A02G197400	0.852769	1.17012	1.67059	1.93178	2.00329	2.48349	1.29969	1.43918	1.68853	1.59518	1.54199	1.79836	1.25357	1.10723	0.695152	0.4615	0.807743	0.951162
TraesCS1A02G197700	0.82112	7.6926	6.97034	69.1263	70.7295	81.8712	1.03138	4.18869	14.7277	53.4417	77.8826	75.4391	0.723779	1.61034	8.83056	24.1326	59.1055	47.6611
TraesCS1A02G198600	2.98277	25.8358	27.9924	37.7949	33.7348	27.9903	2.85899	13.0251	26.2342	44.3049	24.3839	21.1677	2.71909	7.51241	23.7574	39.9657	27.9324	13.7546
TraesCS1A02G198700	3.2653	8.06241	8.71564	10.9294	9.71345	8.17063	3.45232	5.40698	8.49635	12.1905	7.34774	6.73316	3.86241	4.02182	7.68857	11.5586	8.20755	4.60633
TraesCS1A02G198800	0.220281	4.16855	3.22185	12.7835	15.0796	8.80085	0.221906	3.04384	4.18812	10.429	19.1779	12.6543	0.264495	1.61415	5.36309	7.80473	13.3118	9.87647
TraesCS1A02G198900	27.0813	7.94539	6.86643	1.42495	0.565903	2.1609	27.7182	10.3888	6.13429	1.55993	0.6973	1.4675	31.0056	17.5333	7.24904	4.92146	1.16422	0.257106
TraesCS1A02G199900	4.98292	2.32769	2.69941	3.54804	2.00212	2.28566	7.00092	5.46335	5.43363	3.30215	3.30417	2.58647	9.46477	5.07385	3.66173	3.1571	2.66555	3.49986
TraesCS1A02G200000	3.43076	16.7105	10.4866	114.96	159.484	71.892	5.51171	8.73856	15.567	77.4284	155.214	98.6538	4.25923	6.11984	16.7666	34.2678	110.847	129.105
TraesCS1A02G200200	3.82835	5.40335	4.69875	1.25439	2.16448	0.463052	4.98014	4.59046	3.49593	1.07426	0.893426	0.76001	3.74699	5.25456	1.96112	1.64242	0.743956	0.245937
TraesCS1A02G201400	0.0916914	0.295006	0.373885	4.06666	4.75628	2.95103	0.0636736	0.165836	0.636265	2.95057	4.8158	3.9704	0.019089	0.0437981	0.490172	1.10993	5.21942	6.59392
TraesCS1A02G202700	1.12305	0.618271	0.495857	0.107678	0.0946205	0.100549	0.387136	0.252971	0.311575	0.29295	0.198236	0.0808595	0.249911	0.0738274	0.281957	0.0954822	0.100003	0.0511509
TraesCS1A02G202800	0	3.5013	2.1662	0.307104	0	0.0385123	0	1.9393	1.75877	0.317008	0	0	0	0	1.99572	0.488488	0.167627	0.305178
TraesCS1A02G203200	1.66573	2.83951	3.02648	9.98073	15.6938	12.002	4.78079	4.96731	2.64133	7.49404	15.5398	15.1327	3.77156	1.44596	5.36574	3.69704	21.9444	13.2954
TraesCS1A02G203300	1.79569	6.36689	9.16154	6.64083	4.34715	2.05291	1.89537	3.44506	4.07288	6.77606	2.21299	0.875407	1.63479	3.01136	8.19194	17.8376	6.68126	0.624547
TraesCS1A02G203600	0.0516798	0.017252	0.121527	0.822333	39.7107	4.69878	0	0	0	1.01898	0.944292	3.65959	0	0	0.060387	0.030028	2.85009	33.2266
TraesCS1A02G203700	0.0704782	6.69993	4.21828	37.6402	97.7682	57.465	0	1.09782	7.2472	58.9174	65.3698	65.5765	0	0.0244525	8.16291	14.0345	28.7821	42.565
TraesCS1A02G203900	25.358	11.3516	12.2451	2.50773	1.99071	0.568328	29.9717	19.8284	8.23684	3.73005	1.39036	0.596947	25.4418	32.7605	6.18683	3.78039	1.7042	0.210639
TraesCS1A02G204300	2.01907	3.82033	2.95338	8.51712	9.47553	5.87224	2.62243	3.09222	3.86342	8.32096	13.5865	6.09741	2.15261	1.9409	2.21187	4.56896	12.9939	1.68656
TraesCS1A02G205000	0.581091	1.14531	0.744465	0.891438	1.05842	1.00237	0.680997	0.791584	0.605128	0.473907	0.469408	1.08076	0.814277	0.460413	0.946619	0.782408	0.976076	0.906664
TraesCS1A02G205200	0.0457269	0.0557191	0.0240886	0.434347	0.0997202	0.100622	0	0.05443	0.0221288	0.339214	0.301347	0.240594	0.227017	0.0936212	0.0411077	0.0956758	0.227915	0.208761
TraesCS1A02G206100	1.86575	1.59945	2.50152	1.31241	2.50546	1.46953	1.50742	1.41841	1.92921	2.44755	1.22695	0.783056	0.846216	0.776508	0.935544	2.13221	2.00374	1.32643
TraesCS1A02G207000	0.119585	0.117991	0.0473514	0.368295	0.348232	0.538742	0.250751	0.134506	0.170463	0.158693	0.179484	0.616766	0.174965	0.168516	0.219026	0.0702184	0.334254	0.876369
TraesCS1A02G207300	0.0975715	0.736915	0.525397	1.04947	1.01085	2.17749	0.108997	0.360531	0.553898	0.919776	1.35619	0.6913	0.232795	0	0.198656	0.650219	0.877719	1.21842
TraesCS1A02G207600	0.456303	0.402063	0.178189	0.255237	0.609846	0.372103	0.280708	0.264558	0.381873	0.416093	0.53397	0.267448	0.706917	0.415949	0.681229	0.596538	0.869721	0.340546
TraesCS1A02G208900	1.78522	5.07182	7.10964	6.25008	2.09348	1.30342	2.59157	7.12381	5.82868	6.11646	1.855	0.847832	1.43327	3.00533	3.91127	6.72455	2.84321	0.788297
TraesCS1A02G209100	32.2506	31.4328	35.0039	55.3849	79.4569	111.085	25.2558	28.6426	34.7337	49.7606	74.8994	85.254	10.3749	6.30963	16.4457	30.3427	50.7463	45.5129
TraesCS1A02G210400	4.42963	6.82794	6.83784	6.28726	7.14636	5.82865	5.65277	6.69324	7.56185	7.25823	9.43295	6.54923	3.07045	2.44513	4.68954	8.21096	6.02017	6.14808
TraesCS1A02G210800	6.22949	4.43325	4.68817	6.39054	7.73135	5.1385	4.37267	8.8136	4.79658	7.35805	6.94458	5.48049	5.19006	3.71348	6.71341	8.32544	8.29778	4.16221
TraesCS1A02G211200	0.248285	0	0	0	0	0	1.36877	0.705489	0.129997	0.153225	0	0.0189906	3.67726	5.3381	2.84164	1.82501	0.221571	0
TraesCS1A02G211300	0.028209	2.92634	2.15119	20.9141	28.2926	14.3795	0.0575319	0.111441	11.4603	18.8253	25.4508	15.6974	0	0.211489	5.03798	6.30332	23.8283	17.8209
TraesCS1A02G211800	0.143791	1.91109	1.57343	2.91174	2.68887	1.48317	0.310487	1.43271	2.34278	2.83936	1.94421	1.26959	0.604443	0.520251	1.37762	3.22618	2.2864	0.688261
TraesCS1A02G212000	0.139093	0.343839	2.04816	1.85536	1.4722	7.28332	0.154841	0.764073	0.455902	0.996272	2.53781	4.46203	0.173453	0.438538	1.747	1.20207	3.63946	8.46639
TraesCS1A02G212300	0	0.0170487	0.105046	0.960192	1.81008	11.3048	0.144399	0.123831	0.0329225	0.246955	1.86288	8.06604	0.0361342	0.417401	0.0335351	0.0491283	1.16971	19.0439
TraesCS1A02G212400	9.93403	64.9179	148.988	122.813	74.8845	113.839	12.7152	72.5432	125.168	132.861	65.8847	99.3382	10.5242	29.1839	123.656	127.384	119.733	66.3996
TraesCS1A02G213400	4.95272	5.69921	6.35629	7.18962	10.4762	8.70525	3.56856	6.46255	5.61371	6.33052	8.66734	10.0123	2.55434	3.7817	5.69559	6.76764	11.0377	11.3787
TraesCS1A02G214100	1.31021	0.730727	0.824369	0.538146	0.533875	0.708957	1.54346	1.11455	0.744864	0.564122	0.520349	0.715818	1.7347	1.61645	1.07748	0.68309	0.584496	0.544542
TraesCS1A02G215300	5.16802	10.7579	7.27064	9.62836	11.6937	12.6633	3.73679	10.3479	10.8213	9.75952	8.32049	8.24852	3.31272	4.95459	8.77053	11.0808	8.91796	11.7105
TraesCS1A02G215500	10.148	9.19222	12.6049	15.7592	11.6624	22.9897	9.97267	11.9981	8.33177	14.4102	18.4098	19.2622	10.8723	6.80001	17.28	9.28574	20.4899	10.1269
TraesCS1A02G216400	2.30317	1.9635	1.80229	3.46528	5.81635	1.0465	4.47241	3.5468	3.58311	7.85621	5.57738	1.75292	4.93389	2.49449	1.80457	1.87448	4.7035	1.02123
TraesCS1A02G217000	0.892176	2.40386	3.16475	0.726581	0.549704	0.64896	1.0558	2.62871	2.24776	0.75967	0.21699	0.232993	0.718435	1.99403	1.34927	1.50606	0.60428	0.426991
TraesCS1A02G218100	0.348315	0.133006	0.197996	0.219995	0.800308	0.340651	1.51723	0.753245	0.101917	0.139769	0.234303	0.307798	2.36712	0.48698	0.629506	0.392459	0.47507	0.828005
TraesCS1A02G218400	0.823627	1.34621	1.5641	2.65101	4.87046	5.28217	0.977386	1.51693	1.66034	2.33514	4.51658	5.69789	0.550286	0.664583	0.644459	1.73279	2.50278	4.26082
TraesCS1A02G220300	0.540443	1.56725	1.02226	0.952668	1.77866	0.876871	0.684152	0.816506	1.13999	1.67725	2.74551	2.83673	0.710625	0.899821	2.76527	1.93567	2.58903	1.0578
TraesCS1A02G220400	3.33996	5.14139	4.25625	10.6412	15.1297	26.9907	3.36194	3.61307	4.56481	12.4601	17.0635	23.4484	2.37671	2.96994	3.35275	6.45339	15.2567	8.42585
TraesCS1A02G221000	2.62901	12.1152	11.8441	30.6252	25.0202	9.43446	4.62529	9.88757	17.774	27.2253	19.9066	11.8256	4.603	5.96313	14.3509	19.5719	28.3362	10.5029
TraesCS1A02G221700	0.655845	0.640596	1.05345	0.834148	1.11261	2.10628	0.933484	1.42762	0.726934	0.771063	1.81753	1.63305	0.838292	0.323294	1.03781	0.565668	1.7636	1.13681
TraesCS1A02G222500	1.04854	0.651806	1.01001	0.761189	0.745074	1.57642	1.18931	0.760646	1.23792	0.416664	0.868327	1.1967	1.16499	2.34763	1.04395	0.294915	0.838135	1.81961
TraesCS1A02G223600	0.231611	0.935442	1.01858	2.36196	1.1564	0.392614	0.0941606	0.420184	1.69492	1.99657	1.47521	0.416172	0.120809	0.115585	1.06885	1.79942	1.56964	0.201262
TraesCS1A02G225700	0.399935	12.5247	12.9397	47.6983	38.9434	13.8977	0.370171	7.4243	24.2673	48.2728	32.2663	16.5969	0.31247	1.38633	12.8195	28.3326	28.6282	9.40714
TraesCS1A02G225800	0	1.02819	0.522513	14.5947	17.6938	7.36894	0	0	1.79715	20.62	25.2277	9.15227	0	0	2.76581	8.66697	22.9388	12.8602
TraesCS1A02G226700	0.0732473	2.91179	5.90604	5.03603	5.6411	1.58606	0.141223	1.43292	7.48056	7.31943	4.44409	2.2606	0.0815831	0.19941	4.23313	2.41185	5.70333	2.47954
TraesCS1A02G227100	0	1.83873	2.01645	1.7532	1.90016	1.03804	0	0.717732	1.40349	1.26752	2.54518	1.18485	0	0.0336169	0.71585	0.402661	1.04606	0.0761782
TraesCS1A02G227400	1.67684	0.86117	0.70022	0.456547	0.578545	0.550524	1.43927	0.716434	0.837556	0.543896	0.862589	0.65412	1.81908	1.41026	0.711543	0.760307	0.54646	0.361072
TraesCS1A02G228000	1.44824	1.99309	3.51709	2.71355	2.35544	3.25227	1.08675	1.3331	2.39723	2.17028	2.32752	2.93618	1.39542	1.64342	1.6138	1.6994	2.72961	5.14843
TraesCS1A02G228100	0.665749	1.05353	2.88494	1.04536	1.17834	1.24981	0.422932	0.768839	0.775175	0.889877	0.977384	1.22564	1.05956	0.571595	0.424973	0.433775	1.98833	3.01314
TraesCS1A02G228200	7.52645	13.5775	23.3124	14.4788	14.8475	10.5013	10.1002	12.8993	13.6866	12.2335	11.9532	7.70558	9.57495	9.05357	3.80075	7.65384	9.38084	8.32574
TraesCS1A02G228400	2.34524	1.26512	0.910403	0.439099	0.2752	0.123838	1.47939	1.4904	1.10431	0.51898	0.263848	0.144679	2.44961	1.97752	1.04009	1.25493	0.358103	0.166132
TraesCS1A02G228800	53.5213	16.1569	14.55	4.77886	3.72893	11.9628	40.4497	22.8795	14.0605	5.71273	4.169	8.64715	40.8586	34.7987	20.4593	11.4309	4.83649	4.25489
TraesCS1A02G229600	1.08938	0.949336	0.761435	0.304276	0.365067	0.36273	0.97127	0.929333	0.660357	0.458076	0.306478	0.257707	0.943325	0.829509	0.600145	0.991508	0.496732	0.260976
TraesCS1A02G229900	14.3804	7.61366	10.7907	8.27138	8.18533	12.7385	10.9683	10.6339	8.42939	7.63575	5.83838	10.3843	7.26699	8.04511	9.98521	12.5503	7.53962	4.8396
TraesCS1A02G231200	41.686	10.5695	16.0199	2.2402	4.98829	15.6314	50.7333	13.2073	8.76215	3.86761	4.43549	14.8373	23.9825	23.1818	12.1589	7.52587	3.56845	5.82079
TraesCS1A02G231500	0.00894887	0.596194	0.784667	0.633816	0.345055	0.0858104	0.0259488	0.196557	0.180693	0.285972	0.422154	0.138418	0.0108099	0.101355	0.413738	0.514305	0.600534	0.124543
TraesCS1A02G232600	0.109961	0.0590928	0.103286	0.456102	0.185948	0.81933	0.16187	0.333264	0.0600074	0.0890405	0.101705	0.491313	0.289771	0.544804	0.0993838	0	0.160962	0.47622
TraesCS1A02G233100	0.761312	0.642266	0.536016	0.680741	0.763251	0.526573	1.02182	1.26505	0.878887	0.820318	0.613824	0.601413	1.135	0.971954	1.87864	1.1824	0.915068	0.479881
TraesCS1A02G233800	0.276136	1.0409	1.18017	0.859718	0.973962	3.98836	0.217114	0.799143	1.32152	1.53902	1.09985	3.82781	0.349825	0.275932	1.17102	1.24602	1.40486	1.21722
TraesCS1A02G234600	0.0237975	2.33484	2.45727	16.677	17.9728	25.5929	0	1.02072	4.30844	8.27925	27.5381	24.4635	0	0.131545	5.25637	3.72595	15.544	35.31
TraesCS1A02G234800	0.318884	0.215543	0.312187	0.199461	0.53961	0.735203	0.547733	0.173735	0.209933	0.260101	0.356728	0.806749	0.692312	0.590514	0.294101	0.313389	0.15041	1.52583
TraesCS1A02G235800	1.60251	2.90468	3.00856	2.69042	1.47993	1.09733	2.03676	0.401512	2.12795	1.2221	0.798161	0.790131	2.13259	2.14981	2.21534	1.64828	2.71625	2.10744
TraesCS1A02G236100	4.4613	2.40236	2.63499	2.70475	4.82954	3.09364	3.5632	13.4286	3.02446	3.67883	2.73508	3.03611	4.6217	2.26856	4.86763	2.41985	1.92711	2.06838
TraesCS1A02G237900	0.028888	27.2297	4.63229	54.6124	33.1878	9.23489	0.0233211	0.0316892	31.2072	69.041	49.8872	12.9573	0.0162483	0.0114881	3.61725	86.5609	98.251	0.108195
TraesCS1A02G238400	5.42853	5.46569	7.31592	3.79803	4.48867	2.74059	10.1138	6.91282	5.0678	4.75862	5.6159	3.87324	10.861	8.91444	6.13935	10.4923	3.30106	2.15525
TraesCS1A02G239000	4.43955	3.98928	4.51007	6.25413	7.56675	7.92995	5.13091	5.589	3.91283	4.82626	7.2561	8.02201	6.33976	8.22559	7.02088	4.62564	6.66792	11.3222
TraesCS1A02G239600	3.71186	8.74604	23.5408	42.5448	21.1479	16.2188	2.93633	4.20396	9.75093	24.1137	24.0772	10.7297	1.78734	3.67016	7.59585	19.6744	48.2178	52.4137
TraesCS1A02G240400	2.65963	2.85498	2.62353	1.4312	1.25352	0.599855	3.35683	3.56255	2.79381	1.3356	1.29545	1.02237	1.39221	2.58117	2.13544	1.80282	1.12751	0.57632
TraesCS1A02G240500	0.0589984	0.356264	0.212751	0.972043	1.03671	0.333628	0.102755	0.176964	0.556585	1.37085	1.49186	0.461186	0.0204131	0.0586915	0.356008	0.657346	1.50865	0.048173
TraesCS1A02G241600	1.39642	1.22983	1.33088	1.38453	1.70588	1.06737	1.03154	1.11365	1.22	1.22075	1.64348	1.43714	0.981095	0.856017	0.517441	0.895865	1.12157	1.20257
TraesCS1A02G241800	2.17977	1.76912	4.22659	1.49781	2.87193	1.281	2.33266	5.06811	2.7771	2.53117	2.60457	1.11719	1.9222	3.95237	1.90316	2.24007	2.5324	0.415899
TraesCS1A02G242800	6.4186	3.38696	2.40166	0.841494	0.852167	1.29879	7.3059	3.86241	2.48678	0.821804	1.04373	0.975156	6.91696	5.05865	3.03075	2.21959	1.24981	0.331974
TraesCS1A02G249000	0.424523	0.597073	0.268289	1.89504	1.98909	0.995336	0.360753	0.432041	0.727141	1.37686	2.14376	1.24269	0.416109	0.416546	0.866045	1.29341	2.90503	0.859245
TraesCS1A02G249500	2.33714	16.6274	15.8936	6.5908	2.40559	4.71894	3.29293	13.0827	14.4368	8.51443	2.96864	3.00058	3.41841	7.20549	15.241	13.8138	4.16035	2.42562
TraesCS1A02G249900	0.343024	1.68296	0.538378	0.846473	0.312412	0.333056	0.276342	0.414202	3.09521	0.482422	0.59098	0.24352	0.919592	0.220872	1.51883	0.350574	0.305806	0.087875
TraesCS1A02G250700	13.904	11.8561	9.518	12.9445	6.43586	5.85055	23.0758	12.0514	14.7632	13.6604	7.7796	7.79757	23.034	9.74449	5.85629	14.8422	10.3395	5.12738
TraesCS1A02G251100	3.17326	8.61499	8.31436	15.0645	12.5467	9.25663	4.32413	6.65883	9.44258	16.6909	9.70762	8.40227	3.81081	4.25617	9.01199	13.121	9.9669	6.00254
TraesCS1A02G253200	0.730228	1.89913	1.69995	1.68269	1.5171	1.76321	0.853846	1.57215	2.28873	1.39071	1.3827	2.81623	0.995682	0.970648	1.74575	2.12268	1.19092	3.6447
TraesCS1A02G253400	6.20151	10.1264	10.7985	19.9095	37.1203	58.1925	6.17959	11.0002	13.0272	17.0131	36.3101	55.7176	4.99142	5.21998	11.384	17.1137	28.4631	40.9833
TraesCS1A02G253900	2.46719	1.37762	2.36446	0.832223	2.17584	1.93289	2.22904	1.07156	0.937121	0.681161	1.19536	2.33743	1.68987	1.78622	1.00222	1.36333	2.39191	3.09205
TraesCS1A02G254000	0.188998	0.229334	0.128632	0.751633	1.54353	1.69849	0.165914	0.409029	0.497266	0.47795	1.4203	2.61308	0.147852	0.180484	0.350951	0.416379	1.12426	3.29794
TraesCS1A02G254800	9.67771	16.4908	14.6813	7.15449	3.78254	4.99551	10.3038	14.6689	16.6435	8.80429	4.16944	3.54409	11.2775	11.3515	18.81	18.6253	7.18589	0.432473
TraesCS1A02G255000	0.514235	2.21754	1.80541	9.21126	8.32905	6.91631	0.898925	1.52668	2.66251	6.50321	7.87254	7.2483	1.11922	1.1588	2.09636	3.58956	6.24305	11.3246
TraesCS1A02G255400	8.83695	6.84909	6.31954	10.7467	14.5722	11.3459	11.7835	12.1854	8.14978	12.5513	16.1748	12.6979	10.0387	6.37338	13.7654	10.7245	17.3622	20.4724
TraesCS1A02G255600	0.0545264	0.313507	0.230022	0.29329	0.144222	0.267736	0.0428415	0.178208	0.212091	0.239135	0.0144711	0.130366	0.118021	0.0312875	0.148903	0.133499	0.068566	0.043643
TraesCS1A02G255800	6.84001	14.2381	11.4595	16.5272	15.4486	6.26869	9.82723	13.5105	16.469	15.5487	13.3879	10.2807	10.0413	13.0019	26.9358	21.2824	20.6087	8.91889
TraesCS1A02G256900	0.605899	0.233937	0.243619	0.177638	0.157464	0.302413	0.411644	0.190312	0.0692571	0.11199	0.165835	0.176216	0.660956	0.341935	0.30232	0.180835	0.204623	0.159996
TraesCS1A02G257000	0.745437	0.505515	1.39005	0.396321	1.02473	2.77229	1.00922	0.293256	0.195701	0.293575	0.457865	1.97672	0.434866	0.792359	0.373994	0.473662	1.50239	3.41247
TraesCS1A02G257100	10.753	9.19673	11.3035	9.57797	9.46488	6.8734	15.9074	13.2297	11.6355	7.08197	7.00297	6.44694	10.4786	9.1604	5.28615	6.11895	3.94738	6.70312
TraesCS1A02G257200	0.26173	0.830766	0.99186	1.66551	5.23598	5.71122	0.152408	0.464902	0.597242	1.21501	4.12249	5.34239	0.0891952	0.184075	0.29625	0.535621	1.69273	2.64012
TraesCS1A02G257400	0.645936	6.72131	7.07056	5.47742	10.2147	11.7685	0.661787	3.96749	6.16632	4.75887	8.92745	10.3979	0.718761	2.12092	5.8501	5.4783	5.42651	6.88831
TraesCS1A02G258300	0.123652	1.98486	2.65875	1.2808	0.693413	0.417139	0.0392999	0.532085	2.48766	1.29526	0.633287	0.453127	0.0231325	0.192409	1.3115	3.7139	2.11689	0.852029
TraesCS1A02G258500	100.458	48.0297	42.916	14.8254	9.70825	7.64072	100.015	58.5856	46.4229	18.358	9.08758	6.63454	131.67	87.3287	53.1372	41.2216	16.1773	2.49144
TraesCS1A02G258700	1.25037	1.08187	0.973121	2.16921	1.52749	1.07105	1.33147	1.22891	1.05594	1.62783	2.19854	1.57726	1.08768	1.51812	1.01469	1.01803	1.85014	1.02249
TraesCS1A02G259100	4.31467	7.35784	8.20906	17.2241	20.4722	28.7704	8.58639	9.66435	10.7734	16.1344	20.4925	33.6998	15.3495	16.0337	18.4852	16.3026	22.5244	49.4531
TraesCS1A02G259500	1.53635	0.70105	0.985524	0.467098	0.653253	0.840218	1.15865	0.979841	0.499133	0.561575	0.590232	0.832688	1.11267	0.729849	1.05123	0.69473	1.32925	0.743301
TraesCS1A02G261300	4.02715	2.96908	2.80302	0.346169	0.176446	0.0361182	1.49468	5.89439	2.66092	0.269621	0.118777	0.10207	0.744286	2.23632	3.06085	2.50232	0.253168	0.0644171
TraesCS1A02G261500	0.909111	0.274717	0.296765	0.0393508	0.0195278	0.0440728	0.78677	0.406013	0.262745	0.187848	0.12212	0.0668647	0.870011	0.96309	0.346582	0.306958	0.0642366	0.0887577
TraesCS1A02G262100	0.29678	2.10731	2.78595	11.8504	14.3271	11.3313	0.758461	1.47515	2.10338	8.37311	15.7591	12.5999	0.317931	0.653136	2.35613	4.54298	10.4499	19.4354
TraesCS1A02G262700	0.376977	3.04374	2.10849	6.76273	13.4036	30.1576	0.387622	1.16746	2.73732	8.17013	14.0723	24.5507	0.201022	0.747059	1.32968	2.89016	6.93165	6.87219
TraesCS1A02G262900	59.2454	50.3979	40.3145	15.6305	12.3008	13.4195	54.3818	45.1803	35.4088	17.4694	10.6488	9.22225	63.1095	62.8778	53.2437	37.2045	17.4229	2.07094
TraesCS1A02G263000	2.27765	3.30132	3.19596	10.7434	9.01199	10.1609	3.30441	3.94132	5.40638	6.43865	10.2082	10.2882	3.10743	3.21182	4.74538	3.71132	5.86549	15.579
TraesCS1A02G263600	0.248665	1.30156	1.87699	4.24349	6.63724	6.99402	0.526097	0.768576	0.814731	2.35861	6.86155	9.5065	0.835446	1.33567	1.35017	1.30753	4.43993	17.4897
TraesCS1A02G263700	0.0124402	0.0852604	0.499089	10.8544	15.2737	15.3403	0.0324327	0.102351	0.253348	6.94663	23.5919	22.4515	0.0143579	0.345728	0.510547	1.96751	19.5565	26.6066
TraesCS1A02G264300	62.4249	81.4294	73.6227	93.9895	134.661	106.196	44.0373	66.2281	75.7779	95.8659	110.924	91.3983	36.9227	39.378	56.005	73.2298	92.7241	37.2943
TraesCS1A02G264500	3.96723	8.43517	11.779	7.66962	7.08742	6.76614	3.56205	7.27338	9.74281	7.3566	6.4633	9.97102	2.45596	2.86933	3.87067	3.6758	5.65991	6.16514
TraesCS1A02G264800	8.76354	3.5	2.68895	1.77572	1.34217	2.23946	10.2876	4.68261	3.38661	2.26506	2.05777	1.97633	15.141	8.16265	4.51902	2.67804	1.96522	0.359213
TraesCS1A02G264900	5.49571	2.42671	2.87159	3.9483	4.41272	10.1633	7.09635	3.86392	3.23717	3.41774	5.93447	9.62452	11.0567	5.34621	3.57679	2.67207	4.26853	26.7941
TraesCS1A02G265300	4.48575	7.78254	13.9498	0.454075	0	0	7.62472	9.78234	4.28209	0.548793	0	0.0591119	9.3206	16.7883	1.81812	1.80796	0	0
TraesCS1A02G265500	13.0467	4.70948	11.364	0	0	0	22.6329	7.81305	6.26408	0	0	0	29.9309	33.1857	0.273312	0.329453	0.631241	0
TraesCS1A02G265600	0.184933	0.907148	3.19911	2.62039	25.0064	15.8878	0	0.0733833	0.581986	1.71823	4.82518	22.2544	0.0425708	0.292935	0.474189	1.12145	26.2351	137.691
TraesCS1A02G265700	0.155904	2.38383	2.83723	0.847088	29.0626	7.25041	0	0.109631	1.13269	2.0065	2.54768	7.94643	0.0687555	0.345792	1.25132	1.85907	17.0703	54.066
TraesCS1A02G265800	0.632977	7.57384	19.2631	2.32473	27.477	22.1336	0.347947	2.58807	2.99589	2.9984	3.91464	20.0675	0.480409	2.71027	2.56316	2.51204	24.0065	36.5155
TraesCS1A02G266000	9.08986	21.0082	70.989	6.9574	9.22701	20.9979	9.29607	9.82305	7.29859	8.93936	11.7797	20.9331	6.03827	9.67421	13.8257	22.4729	34.7986	11.5553
TraesCS1A02G266100	0.162474	0.730095	6.40429	0.153009	1.44814	15.2883	0.0758485	0.248373	0.488346	0.801253	0.890104	17.2792	0	0.196463	0.915367	3.14726	10.4246	8.04873
TraesCS1A02G266600	3.09663	6.45268	5.99068	31.813	29.4535	17.2099	3.25152	6.69707	8.05072	20.8588	38.9859	21.8999	3.04637	3.50069	6.39762	9.91105	29.7524	11.2609
TraesCS1A02G267100	0.108477	0.448614	0.709548	0.241313	0.105593	0.042239	0.0931364	0.29863	0.332324	0.30321	0.0332257	0.0334041	0.046117	0.219091	0.273601	0.415242	0.292691	0.00614802
TraesCS1A02G267200	39.4933	93.626	73.3025	22.0049	4.11081	0.984152	14.5392	89.9527	89.1144	30.698	3.92892	0.0875312	0.0366201	18.9413	56.9009	65.9805	23.8192	0
TraesCS1A02G267600	0.573612	2.65649	2.74979	10.7669	4.56811	3.77485	0.815034	1.77172	6.78049	8.25105	9.48298	4.75548	1.11424	1.62988	4.30431	4.92079	7.39769	4.32991
TraesCS1A02G267700	2.11146	2.7817	2.45317	4.31625	1.43114	0.886632	0.899666	2.34869	1.76335	6.21679	1.26804	1.19515	0.0999192	1.68522	2.57169	3.55331	5.1743	1.33419
TraesCS1A02G268400	10.3966	33.1434	60.9018	49.0977	36.3558	13.7409	7.81627	22.614	47.6271	53.8121	31.5724	19.0075	5.1709	14.6866	28.1575	45.516	40.8177	33.0675
TraesCS1A02G268600	0.536684	3.63236	2.88676	12.6867	12.5012	8.1107	1.24197	2.69961	3.5084	7.67701	11.6303	7.63348	0.888119	1.65607	3.8267	4.83087	8.53643	13.4609
TraesCS1A02G268800	0.305239	6.84161	9.07607	9.54949	9.51906	5.77456	0.221061	4.70408	10.4858	11.6766	5.52544	4.95466	0.0867386	1.5664	6.30376	10.668	7.56304	5.0054
TraesCS1A02G268900	0.111853	0.562357	0.456971	0.152342	0.189004	0.299588	0.189081	0.211319	0.672447	0.253291	0.194354	0.135709	0.0140487	0.165601	0.310745	0.390953	0.214835	0.398828
TraesCS1A02G269400	0.0764297	0.0639348	0.226757	1.26579	2.5531	2.7734	0.100353	0.0550104	0.0409274	0.619877	3.05625	3.78735	0.105306	0.160386	0.245914	0.363747	2.1882	6.30983
TraesCS1A02G269800	0.0707438	0.55971	0.654973	0.524403	1.22083	1.29066	0.21746	0.474306	0.430731	0.467041	0.637594	1.12682	0.0614964	0.181581	1.30595	1.14826	1.58431	1.83999
TraesCS1A02G270000	1.96125	24.8553	25.3233	10.5751	8.07092	5.80032	1.90534	13.4721	25.2234	13.5192	4.55275	3.42708	1.30423	6.29095	21.1333	23.9452	10.2773	1.516
TraesCS1A02G270800	5.09348	4.18932	7.93302	4.7588	7.97253	10.0769	6.73514	7.45512	4.42781	5.10852	14.0199	14.3704	5.77895	6.81145	3.76696	5.14093	16.2849	14.8897
TraesCS1A02G271700	0.503288	0.285459	0.460803	1.45164	2.98793	3.6923	0.813081	0.504081	0.491625	0.966889	2.44865	5.35322	0.879464	0.504455	0.270967	0.238155	2.79441	18.1947
TraesCS1A02G273500	16.2033	31.9975	47.2796	23.9427	38.7015	89.947	8.01176	29.934	29.3592	33.5635	52.0766	83.5223	3.49114	7.4362	24.6674	40.9526	30.3356	213.242
TraesCS1A02G273900	0.679384	2.6673	1.88491	6.42063	15.3785	25.5341	0.213826	3.90576	1.6797	4.14928	14.1714	28.1176	0.167872	0.360467	2.50745	3.2591	12.4194	72.4016
TraesCS1A02G274400	5.60097	10.747	12.4348	21.2039	38.699	49.4222	4.78507	9.67872	12.2376	23.4712	42.7661	46.4455	3.89512	5.20588	9.56113	13.2853	43.2568	48.1437
TraesCS1A02G274800	3.8605	2.62447	3.22623	1.79315	2.35239	2.45517	2.13	2.52046	1.39865	1.91876	2.06097	2.15609	2.06881	1.82484	2.70057	2.49465	3.70835	2.87342
TraesCS1A02G275000	0.747932	7.13173	6.53824	14.2647	10.2789	7.14727	0.844827	4.27203	7.02719	14.2382	7.05368	6.49814	0.756753	1.65706	5.63455	15.9641	11.5633	5.51484
TraesCS1A02G275400	1.83866	3.07623	3.6123	13.0621	10.7119	3.3422	2.22669	2.35061	6.98921	11.6924	10.4075	4.2909	2.01298	1.99859	4.19378	5.30219	11.7115	2.97822
TraesCS1A02G275500	3.06004	1.00241	1.21749	0.306222	0.203726	0.0686759	3.80381	1.1363	0.563282	0.343758	0.223139	0.0413749	4.37879	2.94545	1.2888	0.856543	0.463915	0.103856
TraesCS1A02G276200	0	0.160643	0.149387	1.55473	3.42668	1.75692	0.0126611	0.04025	0.104592	0.736097	2.00501	2.33476	0.0141514	0	0.142028	0.560155	1.77119	3.69556
TraesCS1A02G276600	5.91166	1.93051	1.59791	1.81203	2.52057	1.08696	3.51707	1.89374	1.86208	1.42425	1.95924	1.15589	2.59566	2.27153	2.64602	2.35298	3.00514	0.745687
TraesCS1A02G276800	0.531306	0.0465323	0.364344	0.113971	1.7341	0.815012	0.421717	0.0512025	0.0219975	0.0451577	0.346173	1.08315	0.218535	0.262917	0.098017	0.024655	0.803067	5.50009
TraesCS1A02G277000	5.41894	12.7292	14.4325	16.5548	13.9275	12.7417	5.96316	12.7538	12.1584	18.4477	13.047	13.2233	5.86183	6.31691	9.62965	15.4807	12.5468	10.8327
TraesCS1A02G277100	0.854129	2.27265	2.35928	6.16101	9.79942	5.37723	0.869787	1.3011	1.48403	2.89364	6.85448	6.59118	0.425469	0.407021	0.978338	1.23178	2.91384	4.87656
TraesCS1A02G277400	3.83683	2.26903	4.53662	3.70069	3.64371	1.91441	1.82977	1.89318	1.61088	3.36347	2.70773	1.61849	1.45921	1.54777	2.60311	4.53748	5.89182	0.728145
TraesCS1A02G277700	3.44573	1.98393	2.44819	0.759421	0.274682	0.251203	3.57595	2.82408	1.78031	0.674393	0.360707	0.306716	4.10604	3.45238	2.68745	1.8282	0.922501	0.113916
TraesCS1A02G278600	9.84756	8.0541	6.69592	9.10293	8.04435	20.3348	9.17145	8.57069	7.23961	9.09299	8.53724	19.6583	10.0337	7.91133	18.4015	13.7176	9.73633	16.8013
TraesCS1A02G278700	0.0748635	0.973812	0.814044	0.343291	0.186985	0.0608338	0.0202584	0.501315	0.716762	0.575266	0.0792023	0.0376331	0.0235469	0.194591	1.10708	1.5482	0.22115	0
TraesCS1A02G278800	5.62008	10.1203	21.3275	12.178	16.8203	13.7904	7.44765	9.2484	8.36249	15.8617	15.8689	12.0164	7.22581	13.5122	31.1135	44.7422	37.1905	29.7429
TraesCS1A02G279800	0.379189	1.51285	1.68285	3.18896	5.36681	4.16551	0.615919	1.35367	1.25529	2.14043	4.30182	3.77338	0.420311	0.673674	1.16086	1.49466	3.77161	5.94437
TraesCS1A02G279900	0.323368	0.771784	0.365538	1.22383	2.07555	2.50351	0.538446	0.625841	0.736747	0.937415	2.517	2.69053	0.232223	0.399618	1.1538	0.586182	1.84903	4.4852
TraesCS1A02G280500	45.8014	38.6543	33.0352	25.0946	48.6585	25.3861	51.5522	41.5832	47.1224	26.3609	19.9896	27.258	41.7289	36.7963	21.5626	35.3694	24.1859	15.4678
TraesCS1A02G280600	4.76652	24.1343	25.2342	26.8587	22.0722	14.6965	5.11267	23.4919	30.0552	32.0411	15.5836	12.5502	3.79984	8.41937	26.1953	34.2043	23.8154	14.5588
TraesCS1A02G280900	19.4779	10.2616	8.66324	4.74294	3.30992	4.56354	17.3956	11.4864	9.03593	6.1312	2.81932	4.14472	21.6961	14.7183	12.0252	10.8162	3.86956	1.23995
TraesCS1A02G281000	1.03538	2.49594	7.27981	7.81317	6.18395	19.8848	0.352189	0.594769	2.24595	3.68312	9.74796	18.6787	0.4242	1.28586	1.24277	2.1672	20.1263	50.754
TraesCS1A02G281200	10.4832	16.7122	15.9295	5.83804	4.00816	4.77865	11.0794	15.8505	18.7553	9.47549	3.57254	3.31811	9.69951	11.2873	20.0949	19.4781	7.33134	1.38407
TraesCS1A02G282100	0	0.754888	0.958008	0.351685	0.0337663	0.142153	0	0.0602984	0.703039	0.122998	0	0	0	0.0408615	0.393034	0.3203	0.35167	0.0742517
TraesCS1A02G282200	2.61932	3.28768	4.18417	3.6896	3.37989	2.86816	6.02753	5.98881	5.24432	3.97571	3.51436	2.77351	5.83948	3.68563	3.99559	4.84002	3.22213	2.8984
TraesCS1A02G282800	0	0.175243	0.968266	3.00932	2.64082	2.62074	0.0737051	0.209247	0.988773	1.5899	1.49684	1.34618	0.0757038	0.0927363	0.219213	0.380904	2.57158	2.20438
TraesCS1A02G283100	0.0179139	1.24692	1.20392	0.511518	0.375933	0.380519	0	0.163975	1.1258	0.521728	0.182096	0.448763	0	0.00916468	0.405554	0.980296	0.702845	0.565428
TraesCS1A02G283400	0.0367933	3.16814	6.22638	2.89306	3.03711	0.562932	0.188164	0.764154	13.852	2.72083	1.70712	1.0588	0.0874287	0.169297	6.49923	1.08075	2.39661	0.43396
TraesCS1A02G283600	3.66691	9.55794	7.51266	4.8744	3.35786	2.51506	3.48996	6.40908	6.98586	6.16877	3.50577	2.09408	4.97141	4.14803	6.50749	6.8526	2.71352	2.44248
TraesCS1A02G283900	0.601877	9.14764	8.88178	45.3125	10.1927	2.96359	1.37697	7.62499	15.4228	41.5091	12.9655	3.82796	1.36479	1.86591	9.93731	21.5434	15.1532	2.4641
TraesCS1A02G284000	4.15122	2.16758	2.03046	0.960332	1.2106	1.80618	4.53616	2.29629	2.36162	0.866664	1.08974	1.21019	3.90008	2.33874	2.53902	1.94579	1.69301	0.862162
TraesCS1A02G284600	0.329512	0.285409	0.131532	0.0561873	0.00734359	0.0284715	0.231936	0.161115	0.157831	0.0544534	0.00795207	0.0137576	0	0.182863	0.339441	0.237895	0.00895516	0
TraesCS1A02G284900	0.0888795	1.58898	1.64847	10.4666	33.1974	15.5707	0.125432	1.02751	3.12909	9.3965	17.3402	19.8121	0.122436	0.788173	4.46791	5.21677	19.2993	38.3317
TraesCS1A02G285000	55.0684	26.7884	25.0221	30.3047	43.364	63.5432	26.213	24.6658	21.0842	34.162	36.6905	69.3819	15.6527	23.0973	33.7571	52.6341	44.6933	14.4354
TraesCS1A02G285300	0.650523	2.80047	2.00157	4.58782	8.84274	9.55701	0.256582	1.39067	1.37364	2.56767	14.9235	12.5883	0.906478	1.83228	2.07859	1.46534	7.78898	24.4494
TraesCS1A02G285400	0.18632	1.08257	0.730493	4.6545	6.60072	5.11076	0.143514	0.549055	0.698289	2.21831	7.09733	5.73947	0.207537	0.399099	0.94564	0.940609	4.51379	8.37544
TraesCS1A02G285500	2.7487	3.91359	3.43849	2.56706	2.61217	2.9719	3.85946	3.81432	4.10183	2.8436	2.9625	2.58234	3.44231	2.63833	1.36676	2.24109	2.16179	3.27067
TraesCS1A02G285600	10.0876	7.89717	9.06506	5.89839	6.24953	8.62668	14.5979	13.8172	13.2663	8.12662	7.50458	9.52441	12.5485	11.8136	10.8022	12.9272	9.30338	4.22377
TraesCS1A02G287000	6.08747	62.1962	71.1726	38.4737	35.9477	17.1575	8.585	53.2538	59.3872	67.7138	26.1728	15.9473	5.78849	38.2872	178.561	162.82	88.2886	12.289
TraesCS1A02G287200	14.0193	15.097	21.1921	15.2875	8.04496	4.97696	35.7925	34.5696	29.5559	19.0804	15.2864	17.0158	30.1753	31.7712	25.9365	32.0946	7.56223	36.2813
TraesCS1A02G287900	0	0.0462177	0	1.3429	3.72011	28.5382	0.00762829	0	0.0535554	0.414996	10.2387	20.6405	0.0277882	0	0	0.0175515	3.10431	124.129
TraesCS1A02G289800	1.48465	2.64764	5.20536	3.13002	3.9365	4.98784	2.85363	1.87734	0.718896	3.61301	1.81664	1.75629	2.56821	4.40432	1.66623	7.30448	1.39204	11.853
TraesCS1A02G290100	0.0585015	0.190477	0.258465	0.614904	2.03231	2.54754	0.252818	0.0902022	0	0.536605	1.91545	0.722412	0.136262	1.51928	0.0693717	0.240013	1.91539	15.7389
TraesCS1A02G290800	0	1.76573	1.46656	1.10175	1.06975	0.754551	0.0419832	1.18489	1.46766	0.945966	0.830296	0.716466	0.0115878	0.576267	1.50248	2.11648	1.02273	1.48212
TraesCS1A02G291200	6.5074	3.12287	2.47562	1.28715	4.39399	4.55493	4.87442	3.21353	1.59315	1.73773	2.13439	3.80615	3.60262	3.98366	3.49117	2.19877	1.94469	7.19398
TraesCS1A02G291700	139.29	45.0449	44.0394	13.2364	8.98754	30.2993	98.5147	62.0344	32.095	16.2613	11.5317	25.5841	88.9925	85.1302	43.7362	28.8755	14.3447	14.1347
TraesCS1A02G292000	3.46838	1.77567	2.24646	1.64051	3.5879	2.3487	3.01546	1.99279	0.873743	1.66002	2.315	3.03391	2.67018	2.01988	1.33953	1.67244	3.17088	2.82368
TraesCS1A02G292500	0	3.65891	3.11897	0.645919	0.0318873	0.074282	0	0.216925	4.42296	1.31531	0	0.0429025	0	0.011913	1.10579	5.6547	2.82591	0.0657823
TraesCS1A02G293100	0.541192	0.641337	0.329615	0.469389	0.69354	0.184444	0.427688	0.280268	0.470516	0.410919	0.328149	0.271042	0.448604	0.241953	0.283577	0.317418	0.5208	0.0714001
TraesCS1A02G293900	1.62759	0.10213	0.0579425	0.18298	0.11842	0.123753	1.27544	0.21222	0.0331221	0.0789744	0.0847759	0.173069	0.951683	0.47309	0.208462	0.141883	0.039647	0.0354854
TraesCS1A02G294000	2.26046	0.925239	0.381126	0.26223	0.399292	0.15595	1.02933	0.236302	0.118079	0.0716736	0.098975	0.0783526	1.12493	0.650203	0.396746	0.323367	0.0851071	0.0231233
TraesCS1A02G295000	0	17.4197	16.3972	6.2427	0.155784	0.268974	0.0146702	1.57298	23.3462	7.31649	0	0	0	0	7.43217	29.4999	15.3592	0
TraesCS1A02G295300	0.338637	0.980879	1.35388	0.503351	0.94644	0.293474	0.504372	1.17901	1.2591	0.452761	0.576334	0.321338	0.318307	1.18146	1.5393	1.10467	0.906687	0.909917
TraesCS1A02G295400	290.447	99.9316	87.6935	31.4479	22.903	61.1362	230.027	125.488	76.8127	32.8049	27.5787	47.2751	220.216	175.953	93.9854	67.6137	28.4807	17.9255
TraesCS1A02G295600	1.02673	0.479685	0.512648	0.460761	0.507844	0.621279	0.567402	0.392734	0.357798	0.422922	0.322729	0.836836	0.399403	0.449848	0.26466	0.356833	0.350245	0.211525
TraesCS1A02G295800	1.03756	0.916918	3.4107	6.324	10.0014	7.98016	0.955775	0.894021	0.326531	3.73353	10.9287	13.5455	1.02265	0.629879	1.71223	3.55988	47.0841	38.5876
TraesCS1A02G295900	1.08114	2.18747	2.94783	3.62136	8.90189	12.0624	1.35575	1.42092	1.98198	2.04277	4.29974	7.55216	1.29064	1.25509	0.885304	1.49885	1.71192	9.55317
TraesCS1A02G296500	0.716929	0.175669	0.156493	0.656665	0.900435	1.41234	0.15277	0.146832	0.11358	0.406704	1.24742	1.4614	0	0.267104	0.181914	0.289882	1.86174	0.979322
TraesCS1A02G297500	0.587272	1.19547	0.633189	1.61935	2.42227	1.39196	0.268504	1.3986	0.904103	0.959281	2.54455	2.14614	0.0111641	0.435309	0.939871	0.874484	2.11477	2.88991
TraesCS1A02G299200	0.101199	0.421721	0.591491	1.87697	3.07626	3.03586	0.0760247	0.181064	0.836554	1.20706	3.04039	3.3201	0.161584	0.138787	0.273284	0.359289	2.54535	4.16492
TraesCS1A02G300100	0.134529	0.177687	0.134733	0.943972	1.5684	0.554106	0.034946	0.177681	0.196861	0.407974	0.63979	0.664286	0.105702	0.127726	0.34567	0.102597	0.309456	0.440005
TraesCS1A02G300200	10.8277	19.9867	31.49	32.8332	42.3392	72.6424	8.54153	16.4625	14.8112	34.8134	38.8132	56.3054	6.84056	17.4931	40.544	55.208	54.9983	36.1622
TraesCS1A02G300300	1.17256	25.7336	14.1973	46.4791	73.1274	19.3744	0.253859	1.3336	31.15	84.321	20.8707	17.0879	0.108457	2.31155	5.83528	65.4902	73.6321	26.4359
TraesCS1A02G301000	0.7138	0	0.356657	0.0264217	0.0513304	0.500428	1.55481	0.153547	0.037131	0.0512986	0	0.0334262	0.59551	1.95912	0	0.312213	0	0
TraesCS1A02G301100	5.33615	1.94939	4.11057	0.832644	1.02018	3.3909	12.4653	5.19603	2.07689	0.816384	0.904579	1.09599	10.3026	7.93655	3.10031	3.95079	1.92231	1.35619
TraesCS1A02G301400	1.5828	4.65134	3.34635	16.2009	19.8245	13.5548	2.32338	3.99528	6.27689	13.0788	20.0039	16.475	2.21619	2.98711	10.8369	11.4124	21.6051	22.8108
TraesCS1A02G302200	0	0	0	3.05391	9.18674	11.0445	0	0	0	1.76208	24.8716	18.2686	0	0.0350571	0	0	6.12151	16.948
TraesCS1A02G302300	1.04272	6.32262	4.08766	6.74609	4.66922	1.94016	1.18325	3.16742	3.59574	6.0767	3.57125	1.73691	1.28101	3.13226	5.02688	5.53571	6.05934	1.41797
TraesCS1A02G302600	1.26137	2.01187	1.87972	6.21658	6.09638	3.77148	1.35155	2.28879	2.50551	5.05761	5.41755	4.17321	1.08755	1.35306	2.49531	3.23089	4.45248	4.67147
TraesCS1A02G302700	10.1572	2.86928	3.63659	1.30572	1.10892	1.73858	8.53051	4.20473	1.84492	1.16484	1.80831	1.33664	6.83644	4.93784	2.95138	3.37576	1.59085	0.179326
TraesCS1A02G303100	0.606952	3.15267	5.15535	3.51288	5.0788	2.45677	0.476895	2.11137	2.86677	4.32399	5.98718	3.79914	0.44391	1.07839	2.84015	7.10173	7.38065	6.45228
TraesCS1A02G305200	0.0855554	1.14332	0.595285	0.693621	1.80575	2.76017	0.180926	0.559414	1.25349	0.894817	0.97595	1.99424	0.148914	0.226632	0.509605	0.93284	0.782574	4.32212
TraesCS1A02G307200	0.652846	0.485578	0.479295	0.345118	0.65736	0.691015	0.540476	0.707254	0.529251	0.864544	0.585588	0.77728	0.45147	0.536825	0.256095	0.536313	0.308817	0.774458
TraesCS1A02G308200	0	0.397601	0.0794152	0	0.031687	0	0	0.394886	0.117277	0.0361699	0	0	0	0	0.342772	0.129791	0	0.0473686
TraesCS1A02G308300	0.631861	0.188145	0.25563	0.107857	0.105825	0.248434	0.80995	0.227082	0.148026	0.127732	0.187453	0.27173	0.937236	0.500036	0.410277	0.121081	0.119958	0.11622
TraesCS1A02G308500	2.99296	6.42288	5.74744	8.6601	10.1217	7.74264	3.77321	5.38195	6.40858	7.40768	12.2979	8.79759	3.76104	3.19905	5.25079	7.51898	8.98061	12.7143
TraesCS1A02G308900	7.10967	7.00434	9.09905	26.05	15.6562	22.6423	7.0636	6.33413	6.55918	12.6825	18.7148	12.7071	7.92688	7.40526	8.78712	11.352	26.0844	18.0169
TraesCS1A02G309200	9.76974	10.5841	10.8463	22.5131	20.5243	20.9972	9.61637	9.88441	12.9273	19.7611	22.8451	20.9191	12.9938	11.0348	10.0596	10.7394	16.4494	27.5814
TraesCS1A02G309400	0.240403	1.39511	1.34921	1.90343	2.72493	3.26021	0.0913593	0.813403	1.46085	1.45311	2.95546	3.35228	0.026665	0.0718581	1.04133	1.99382	2.76967	8.7129
TraesCS1A02G309800	27.9527	14.7566	12.5187	4.92864	4.0136	6.73659	24.7203	17.2182	9.99603	4.28848	3.49676	5.76028	22.0994	15.5963	11.4203	9.06808	3.98602	1.15239
TraesCS1A02G310000	0.0551491	0	0	12.5727	10.0555	1.83126	0	0	0.0109231	13.4313	15.4706	2.0287	0	0	0	0.153426	14.4806	0
TraesCS1A02G310300	0.126993	4.03451	3.91795	7.38558	14.8027	9.46807	0.0455052	1.39656	2.4702	4.49546	16.0727	8.90161	0	0.0382306	1.30796	3.0705	9.70343	8.0177
TraesCS1A02G311100	0.0756176	1.75025	2.22666	1.31706	1.76307	0.927803	0	1.17652	1.83032	1.58465	0.913326	0.940328	0.0109354	0.41012	1.88101	1.90607	1.90125	1.44358
TraesCS1A02G312000	0	1.19441	1.02097	4.98457	6.77432	4.73977	0.158385	0.833172	1.84354	5.63775	6.37312	5.38621	0.256495	0.288017	1.91988	2.65278	6.4415	3.83196
TraesCS1A02G312400	0.511796	0.510401	0.771223	0.638463	0.838746	1.35443	0.641611	0.89112	0.977738	1.02787	1.39274	1.93116	0.945755	1.05452	0.952044	0.937163	1.08122	1.2082
TraesCS1A02G312700	0.279766	11.8996	21.1071	2.25268	2.1862	1.16176	0.188168	6.38474	17.7521	3.01395	2.79172	1.74916	0.261009	0.617249	8.05558	15.093	5.03247	1.70424
TraesCS1A02G312800	1.04945	1.30647	0.853159	3.0536	3.50239	3.04415	1.52905	1.58206	1.74156	2.8698	3.60999	3.14364	0.989297	1.07078	2.48456	2.55047	3.37644	3.59243
TraesCS1A02G317500	0	0.056512	0.167022	2.94346	2.29736	5.18038	0.141699	0.196812	0.0917501	1.18357	3.62019	2.85014	0	0.149683	0.127756	0.0643449	3.50133	2.67698
TraesCS1A02G317900	0.0822947	6.68913	7.86058	60.5902	35.5938	6.09167	0.750548	1.94606	7.06919	57.4428	32.8951	6.19992	0.845559	0.514511	5.73431	30.542	39.6933	1.30148
TraesCS1A02G319000	0.102184	4.24777	4.35059	21.8619	14.0892	7.5379	0.295616	1.8894	8.20753	23.4083	16.1524	7.34506	0.119524	0.538676	6.82024	13.9684	18.6977	10.4226
TraesCS1A02G319600	4.7858	5.13222	7.51201	7.30106	6.98519	12.1086	4.01521	5.52374	6.12212	4.99898	6.84969	9.30497	4.57896	4.5804	2.48415	3.0558	4.80704	10.0038
TraesCS1A02G321100	1.99942	28.8328	18.7132	28.8823	20.9647	7.32615	2.31725	18.3601	27.4221	28.3352	11.9508	5.15698	2.39987	7.00342	22.4766	36.2064	23.5327	8.83156
TraesCS1A02G321600	2.71822	0.22562	0.0582766	0.209735	0.365029	0.0547705	1.30813	0.417109	0.129192	0.260909	0.415142	0.0686938	2.3008	1.18967	0.242844	0.537601	0.250058	0.515064
TraesCS1A02G322600	8.87066	6.13745	6.99128	1.70753	1.29021	0.772087	7.97424	6.84849	4.56204	1.63937	1.05449	0.546598	6.66373	8.01702	5.82789	4.63093	1.78378	0.198682
TraesCS1A02G323600	0.100852	0.320543	0.369803	3.38612	3.76494	2.76606	0.10739	0.271568	0.475559	1.90328	3.55139	3.55607	0.414776	0.456536	1.14537	1.64553	3.0474	4.18874
TraesCS1A02G324000	4.28909	3.71137	7.64002	7.71498	6.64226	5.4541	2.02878	1.96547	4.58285	7.43523	5.02265	6.11253	1.17038	1.66995	1.64053	2.13213	5.09375	8.82547
TraesCS1A02G325500	2.88017	8.54815	12.7124	11.18	14.3384	8.40902	2.61457	6.96657	11.2765	8.96312	8.5163	10.8373	1.30518	2.59085	3.11626	3.32872	6.36168	5.50029
TraesCS1A02G325700	0	0	0	8.5906	9.07967	2.11423	0	0	0	7.84712	17.2262	2.35756	0	0	0	0	17.3753	0
TraesCS1A02G325800	0.979452	0.451749	0.782083	0.537886	0.84011	0.591749	1.14213	1.23301	1.4919	0.710155	0.82875	0.654028	1.57076	0.756944	1.21853	0.425398	1.01908	0.828615
TraesCS1A02G326000	0.0883827	0.163928	0.110363	1.21905	1.27119	0.403932	0.113293	0.150696	0.143047	1.06049	0.83837	0.630376	0.0868511	0.0705946	0.0764959	0.472865	1.42725	0.850854
TraesCS1A02G326100	0.0819781	1.72663	1.25628	5.30857	6.15607	3.81803	0.0227677	0.883165	1.47927	3.92607	5.17696	3.55885	0	0.349995	1.76943	3.80175	3.3642	6.76443
TraesCS1A02G327300	0	1.85529	1.18474	0.209806	0.474486	0.721379	0.00500275	1.2239	0.750893	0.39652	0.912786	1.09292	0	0	0.882631	0.878701	0.859346	2.45821
TraesCS1A02G328000	0.824089	1.0184	0.718763	0.646038	0.594249	0.667471	1.42741	1.34283	1.47166	0.707402	0.57815	0.704456	1.55403	1.22555	1.55486	1.31992	0.817145	0.323536
TraesCS1A02G328100	2.23853	2.15184	1.80567	5.42915	10.8485	15.8515	2.08466	2.37789	2.51338	4.11645	10.1447	18.7703	3.29791	2.44083	2.56892	1.85538	6.78008	30.1943
TraesCS1A02G328300	1.04154	0.271979	0.293878	0.295814	0.397862	0.166404	1.37393	0.592516	0.599673	0.47734	0.459469	0.251322	1.7455	0.823632	0.546004	0.520934	0.261494	0.069902
TraesCS1A02G330900	4.18953	3.43812	4.60093	5.67384	7.24286	9.70126	2.40273	3.78793	4.86869	5.18644	9.24625	9.97577	2.01304	3.38373	6.12578	4.70882	10.4389	10.4244
TraesCS1A02G331300	0.225588	3.19509	3.46035	2.37111	1.53031	0.435952	0.40385	3.01911	3.26028	2.769	0.868676	0.235924	0.356247	0.993769	2.78513	3.65101	2.09405	0.200003
TraesCS1A02G332200	1.56396	3.93407	2.39042	6.21178	12.4723	7.02712	2.09765	3.77663	4.26179	7.77748	10.5696	10.0406	2.21726	2.42521	7.01555	7.4932	9.76982	9.08373
TraesCS1A02G333200	1.64455	2.46665	2.99624	6.46818	7.09768	6.73521	2.51864	2.30554	3.34292	6.11551	7.25123	7.27451	1.53235	2.16758	2.64827	3.32434	6.97996	5.18323
TraesCS1A02G333600	56.7129	28.1889	23.5457	6.01958	6.43573	12.5932	54.702	33.3134	26.6715	9.35067	6.42839	10.6074	52.5177	38.9082	24.4416	19.768	7.62089	4.24609
TraesCS1A02G333900	6.65773	6.4515	7.24255	17.0547	17.1946	15.0455	5.66514	6.12672	8.40115	13.1159	16.5775	15.7807	7.15505	6.92235	7.92979	8.88944	17.9696	18.4736
TraesCS1A02G335200	0.944831	9.42457	9.57834	8.85652	8.34472	1.01207	2.7352	14.1867	6.38111	7.27125	6.61194	2.41531	1.75148	11.6966	4.19971	6.7969	9.3782	0.122143
TraesCS1A02G335300	0.092608	0.363968	0.904107	0.0690918	0.175543	0.0733507	0.117985	0.44286	0.319932	0.0479849	0.0398203	0.0183607	0.164792	0.736304	0.162555	0.0607872	0.152761	0.0141025
TraesCS1A02G335700	0.939719	1.17139	1.29921	1.20912	0.996738	0.95945	1.81436	1.77325	1.76986	1.33849	0.979759	0.919382	2.29916	1.4055	1.45521	1.45704	0.967726	0.621683
TraesCS1A02G336300	4.68177	0.863052	0.959924	0.0562519	0.0909689	0.12502	6.46859	1.64129	0.932449	0.247432	0.0888479	0.238878	9.96614	4.93704	0.679861	1.00999	0.152107	0.568651
TraesCS1A02G336400	0	2.17365	1.15392	0.0185424	0	0	0.0170666	0.870768	0.665018	0.0303058	0	0	0	0	0.288408	0.519648	0	0
TraesCS1A02G336600	0	15.2972	13.7385	2.89296	0	0	0	3.74101	8.61197	2.06938	0	0	0	0	3.52299	3.86226	0.785328	0
TraesCS1A02G337100	0.0139202	0.544355	0.260497	0.417819	0.154401	0.0167058	0	0.453219	0.447154	0.251242	0.0648758	0.0374323	0	0	0.29092	0.602472	0.120356	0.0233264
TraesCS1A02G337400	0	0	0.0482075	0.263665	0.157211	0.132561	0	0	0.0130904	0.115066	0.226087	0.0991353	0	0.0127223	0.0465087	0.00777393	0.256627	0.0914203
TraesCS1A02G337800	5.1309	0.508491	0.515179	0.596502	0.626123	0.380564	0.27384	0.429941	0.627154	0.471018	0.671071	0.425844	0.377512	0.237894	0.394809	0.820698	0.503012	0.460869
TraesCS1A02G339300	11.5337	11.8389	14.7462	13.8317	13.776	17.7937	15.8503	13.0329	17.1056	12.2686	16.6182	14.6926	13.4613	10.3845	5.89983	6.18631	11.4233	11.525
TraesCS1A02G339400	1.4983	43.6486	38.3009	25.9608	11.326	3.39712	3.0084	35.925	47.9353	37.4365	8.43679	1.12724	2.58557	13.1135	61.3759	55.4522	22.7627	0.244516
TraesCS1A02G340100	0.0842129	0.207894	0.205481	1.19144	2.24003	3.35683	0.321696	0.352023	0.433231	1.38458	2.01171	3.61145	0.370157	0.327842	1.30784	2.13387	2.71553	0.861421
TraesCS1A02G340500	38.7693	12.9064	12.8281	7.13187	10.1098	14.2144	37.8016	20.0917	12.4268	9.67292	9.11386	13.2478	37.2468	28.8199	12.8908	14.1637	9.10931	1.7408
TraesCS1A02G341100	0	0	0.0230559	4.84559	6.34984	1.30839	0	0	0.012916	3.13757	13.7274	2.18375	0	0	0.0237713	0.132464	11.5356	0.0119484
TraesCS1A02G341500	4.32144	2.9123	2.98685	12.6818	11.0881	7.24488	4.22187	3.03649	3.79344	12.0379	11.3584	9.238	4.68085	2.77816	3.62518	6.49164	10.6112	10.0612
TraesCS1A02G341800	12.5003	17.2532	17.5293	6.68906	4.54559	3.23491	14.8924	15.6467	18.5901	9.68419	3.74996	3.2946	13.7453	14.1852	13.281	17.2836	5.36617	1.42159
TraesCS1A02G341900	3.45412	2.63604	3.0206	0.625004	0.526117	0.316938	5.03032	3.507	2.75225	1.32392	0.434172	0.299644	6.42999	4.75601	2.84653	2.74473	1.03281	0.281172
TraesCS1A02G343000	0.379346	1.0561	1.0528	0.350061	2.11387	0.889097	0.503345	0.481163	0.668308	0.471482	0.418798	1.00323	0.349185	0.397256	0.536889	0.668969	0.712303	4.59398
TraesCS1A02G343300	3.08532	2.14668	2.64477	1.78693	2.17664	1.73883	2.8836	1.46173	1.1756	1.31424	2.36303	1.98322	2.79489	1.38835	2.54837	2.69235	5.43546	1.53204
TraesCS1A02G343900	0	2.3097	1.15798	0.290837	0	0	0	0.447441	1.02766	0.665352	0	0.135544	0	0	1.35184	0.843052	0.0775926	0.152074
TraesCS1A02G345300	3.08069	2.20185	2.76572	2.14704	1.8683	1.55538	2.9698	2.33616	1.89532	2.03642	1.64431	1.3126	2.84886	1.94508	1.25312	2.0933	1.26014	1.03373
TraesCS1A02G350000	0	0.0336015	0.0962338	0.631644	2.22249	4.74976	0.005311	0.0527184	0.0195602	0.625393	5.39564	5.1653	0	0.00656579	0	0.0197584	1.15105	14.3383
TraesCS1A02G351000	0.458369	0.391783	0.927118	4.26986	6.29497	6.95612	0.714568	0.90725	0.833864	1.94133	7.62362	10.4063	0.364358	0.47867	0.396594	0.676539	3.26914	10.3957
TraesCS1A02G352100	7.37244	11.9468	13.4682	3.96103	1.99134	0.452828	10.7008	19.0258	16.3049	5.45994	1.43037	0.165357	11.7591	19.5042	19.7048	11.0666	4.12815	0.0971228
TraesCS1A02G352200	0.311186	0.37495	0.562029	2.24054	2.58615	2.36194	0.583719	0.759222	0.871289	2.32599	3.51352	4.14419	0.254798	0.193518	0.591701	1.07502	4.64258	3.43394
TraesCS1A02G352500	1.07998	2.03294	2.43396	2.84922	3.01485	3.77348	2.05724	2.14821	2.90026	2.96943	2.85562	4.61714	2.42217	1.93686	4.52605	3.2055	2.88294	6.22666
TraesCS1A02G353100	0.314542	0.299641	0.283435	5.16424	9.62892	1.85864	0.0913405	0.0837287	0.476002	5.52089	9.93402	3.63369	0.384833	0.588057	0.116156	1.45514	5.81276	2.12495
TraesCS1A02G353200	0.320833	0.312736	0.37797	1.85688	4.06011	5.51866	0.360079	0.290985	0.232435	0.816958	9.8418	8.16304	0.444404	0.287446	0.398529	0.510429	2.57373	8.08474
TraesCS1A02G355300	0	0	0	1.80034	63.0718	6.80365	0	0	0	0.539425	1.89733	2.31529	0.0605008	0	0.132318	0	1.30266	66.8666
TraesCS1A02G356800	2.51034	1.4581	1.07491	1.60602	2.00394	2.21431	1.53131	1.6177	1.70722	1.73907	2.02129	2.45497	1.21827	1.56912	1.63279	1.88449	2.18605	1.29635
TraesCS1A02G356900	3.75212	5.03005	4.30908	2.66592	5.0782	5.95855	3.99118	7.01001	6.98412	3.87785	4.35908	7.04673	4.62238	4.56102	7.29558	5.66589	3.87629	12.6709
TraesCS1A02G357700	0.0231401	7.9952	5.87956	25.4934	40.2271	28.8064	0.0238518	3.90143	8.00972	41.4039	40.831	35.4901	0	0.607497	11.2735	14.4617	22.7919	24.0984
TraesCS1A02G359900	310.071	115.092	97.5151	36.0813	27.0646	60.5344	260.859	148.241	92.101	41.6197	34.612	54.8679	265.961	211.137	108.074	73.6578	35.913	22.5099
TraesCS1A02G360100	5.95332	1.6225	1.30923	0.341306	0.253014	0.812569	2.92196	1.6775	1.00588	0.436831	0.295477	0.608444	3.01203	2.47792	0.993697	0.937204	0.320569	0.427786
TraesCS1A02G360900	0.0472141	9.57437	6.01262	10.931	4.26676	2.00147	0.0243013	0.158217	13.7193	10.5565	6.68534	2.46682	0	0.0766333	2.03602	28.9711	16.447	0.260777
TraesCS1A02G361900	86.6314	27.6756	21.5794	5.63308	6.98316	12.7761	74.4238	35.6138	18.775	7.33735	6.85381	10.4109	80.5386	59.9518	29.4634	17.6652	7.86755	4.31348
TraesCS1A02G362100	5.16068	1.98041	2.24792	7.78429	7.71989	9.65178	3.87543	2.0412	1.36141	4.62416	8.36138	10.2952	3.76908	1.95607	2.32303	2.1994	8.77844	14.341
TraesCS1A02G362400	1.89571	0.418977	0.42502	0.327557	0.362146	0.148594	2.06774	0.557261	0.544939	0.203164	0.490537	0.181984	1.87416	1.51668	0.559815	0.526664	0.461187	0
TraesCS1A02G362500	8.12089	20.9751	24.1211	3.10765	0.804147	0.702599	6.93635	17.4992	14.5718	4.01135	0.0710027	0.529909	4.91019	12.6827	11.1388	12.988	3.68271	0.405115
TraesCS1A02G363400	10.7083	19.1145	18.2907	18.8633	24.8175	59.4841	8.29949	10.7312	12.5951	20.3993	18.5434	41.5216	5.09613	9.57874	7.50556	11.5077	17.218	156.353
TraesCS1A02G363600	0.157976	0.75586	1.04484	0.74703	1.5267	0.781	0.755232	0.667651	1.15747	0.855995	0.583499	1.14355	0.235762	0.38322	0.355896	0.577371	0.539632	1.08417
TraesCS1A02G363800	4.16561	5.04139	6.15235	8.69501	15.2312	11.057	2.71154	4.84876	4.46058	9.337	14.3243	11.8714	2.96315	2.49478	4.73179	5.47644	12.8716	11.1304
TraesCS1A02G364000	0	0.383857	0.0816113	0.328125	0.415443	0.922093	0	0.192378	0.243074	0.200336	0.320435	1.66522	0	0.191357	0.694591	0.579351	1.08946	6.04375
TraesCS1A02G364100	0.0331312	0.363679	0.329949	0.288685	0.576556	0.0776095	0.069337	0.215401	0.315365	0.153512	0.0925003	0.121009	0.0266459	0.154419	1.17948	1.12504	0.355333	0.129324
TraesCS1A02G364700	0.166979	1.14783	0.862537	20.1877	16.3754	13.0055	0.288009	0.892126	1.44287	17.9608	20.2497	13.1862	0.151431	0.33065	2.10191	6.59833	19.7924	20.797
TraesCS1A02G365200	89.0989	34.6993	35.2131	14.0198	7.54746	3.84916	112.394	51.1412	43.8895	16.2015	6.35182	4.49546	131.547	72.9125	42.8835	27.8699	11.8062	0.0435533
TraesCS1A02G365300	3.24873	5.00228	5.53434	1.43612	0.784122	0.926993	3.84183	6.8567	6.3484	2.40691	0.804452	0.602384	3.75616	5.72632	7.10779	3.85933	0.982997	0.260756
TraesCS1A02G365900	0.0503168	1.57883	2.42466	2.28891	1.35876	0.745238	0.0899853	0.740663	2.12013	2.74666	1.20044	0.642149	0.0381025	0.286127	1.84594	3.25946	4.30285	1.13293
TraesCS1A02G366000	0.0531342	1.93436	2.38839	1.63273	0.674355	0.281394	0	0.841531	1.46006	2.74914	0.624535	0.105983	0.125964	0.410987	1.94868	3.07917	2.07149	0.0659466
TraesCS1A02G366100	0.0433041	3.03568	3.86121	7.64566	4.94079	1.71828	0.0861498	1.10864	7.06031	8.09852	4.56929	1.6897	0.0217606	0.140777	5.48944	7.89881	6.41102	3.52473
TraesCS1A02G366200	0	2.34017	2.38332	6.7894	3.97831	1.89611	0.0236618	0.802651	4.0839	7.95411	4.10993	2.49907	0	0.213468	3.15131	8.03229	7.52956	6.7267
TraesCS1A02G366500	0.041834	0.60804	0.444523	1.47967	2.45587	3.61234	0.107215	0.319006	0.349925	1.19538	1.74226	3.60144	0.134568	0.3744	0.827275	1.27441	1.47347	4.66285
TraesCS1A02G367400	0	0.462969	0.192517	0.0270623	0	0	0	0.502589	0.106696	0	0	0	0	0	0.231795	0.0162906	0	0
TraesCS1A02G367500	1.77994	1.05245	1.36079	2.42192	3.24296	2.94867	2.07197	1.24228	1.34325	1.35475	2.14859	1.6495	3.10132	2.19044	2.139	3.60052	3.82905	3.93622
TraesCS1A02G367800	0.41921	0.156748	0.281651	0	0.0686182	0	1.19082	0.35332	0.0978314	0.105785	0	0.113811	1.81325	1.02249	0.211965	0.20645	0.0809993	0.21505
TraesCS1A02G368400	0.0588663	0.539707	0.370176	0.0434924	0.0500715	0.0189524	0.0296377	0.354476	0.598807	0.114443	0	0.052115	0.0113896	0.0488533	0.153865	0.331344	0.234621	0.0756992
TraesCS1A02G368700	1.36977	1.01208	0.867806	0.743249	0.827768	0.804449	0.696256	0.707135	0.695531	0.710188	0.627809	0.74426	1.00737	0.954388	0.760934	0.790006	0.817585	0.842696
TraesCS1A02G368900	8.75255	9.02921	10.5114	9.24852	5.88575	9.09335	7.27452	6.11771	5.39307	3.55804	4.21142	7.37698	19.9755	8.88197	4.92961	7.1137	9.21715	5.02626
TraesCS1A02G369600	53.1744	191.22	148.925	221.781	247.448	101.804	68.2682	144.84	184.15	221.743	243.265	121.998	44.9553	87.1816	168.416	204.344	191.976	48.6786
TraesCS1A02G371700	2.67659	1.22571	1.64591	1.81495	1.76104	1.94765	1.7647	1.94488	1.62587	1.65459	1.76044	2.01206	2.53568	2.96638	2.21225	1.39141	1.63979	1.24626
TraesCS1A02G372300	0.457399	0.0942751	0.495996	0.176842	1.13489	0.482819	0.360477	0.122912	0.015348	0.109052	0.0395372	0.246052	0.157346	0.853905	0.378085	0.462658	0.87775	0.916494
TraesCS1A02G373800	1.69524	1.07518	2.08492	0.975617	0.586226	0.153505	1.75871	2.77124	1.31868	0.884466	0.403754	0.112454	1.22632	2.0315	0.677037	0.522025	0.518505	0.0923914
TraesCS1A02G374100	0.310681	0.169136	0.295428	0.429784	0.431645	0.581787	0.347716	0.516944	0.368756	0.390995	0.511942	0.641637	0.376187	0.213956	0.286537	0.307595	0.405194	0.172691
TraesCS1A02G374400	0.761373	0.429653	3.67163	0.657024	5.11247	1.42981	0.978636	1.39441	0.9071	0.627444	0.48817	0.391788	0.555574	3.51583	13.4463	2.43541	2.99691	0.139888
TraesCS1A02G374500	0.358515	1.11302	3.80038	0.176589	6.00542	0.405175	0.519642	2.80881	1.21967	0.87694	0.0831093	0.230068	0.304946	4.22619	10.8379	2.06579	2.34134	0.251492
TraesCS1A02G375300	0	1.99741	1.67941	0.703468	0.0657679	0	0.0138228	0.882548	1.82098	0.815157	0.0312417	0	0	0	0.877249	1.97034	0.907657	0
TraesCS1A02G375400	0	1.41074	0.969141	0.160635	0	0	0	0.437718	0.837306	0.392552	0	0	0	0	0.628362	0.542009	0.161753	0
TraesCS1A02G375800	1.63978	2.28619	3.39503	6.92636	16.1448	13.5976	2.48132	3.85136	8.67081	5.91773	9.89392	13.5733	2.25735	2.79584	4.21037	4.43382	9.31713	16.3281
TraesCS1A02G376400	8.08561	10.5501	14.3843	23.61	13.2118	13.324	9.7602	10.5303	11.5882	15.1023	15.4161	10.4416	9.09425	9.64314	11.553	12.0236	11.151	17.4195
TraesCS1A02G376800	0.226227	1.06241	2.0526	2.88584	1.01447	2.94809	0.29534	0.70427	0.485807	3.49133	4.22926	1.40446	0.136676	0.44398	0.796329	0.735661	3.66749	2.72717
TraesCS1A02G377400	0.188325	0.325059	0.456708	1.05646	0.269068	1.63307	0.0316311	0.125585	0.443339	0.50348	0.89866	0.539462	0.0428736	0.0562031	0.33521	0.318195	0.876249	1.0415
TraesCS1A02G377600	0.0782887	0.237842	0.605162	1.03594	0.319583	1.09851	0.0773264	0.554006	0.750888	2.20954	0.696005	0.682667	0.179152	0.158282	1.00436	0.393725	2.05067	1.17061
TraesCS1A02G379400	1.62007	1.42983	2.19827	0.530538	0.690876	0.272223	1.69132	2.86593	1.30554	1.16383	0.301301	0.276698	1.59551	3.31178	1.65351	1.39059	0.6536	0.330242
TraesCS1A02G381500	0.510586	4.12193	3.88627	4.80123	4.53981	2.67537	1.05357	4.13112	3.57903	5.51774	2.93716	2.75795	0.816589	1.11001	2.1958	5.15302	3.60238	3.36405
TraesCS1A02G382200	1.40089	1.05904	1.90288	5.99725	15.0064	3.48061	0.768611	0.988613	0.865708	2.57386	28.179	11.4727	1.45071	1.56874	0.663674	1.0122	19.3415	0.715271
TraesCS1A02G383900	0.284218	0.557136	0.891878	0.953745	1.32736	0.574979	0.758136	1.37688	1.45009	0.826148	0.803863	0.390506	0.347735	0.726849	1.45217	1.01992	0.768569	0.212011
TraesCS1A02G385600	1.57361	14.7368	19.6724	84.9272	52.9961	16.1199	1.80723	12.8872	39.8417	73.3734	51.2368	19.9985	1.97647	5.47919	25.8716	42.9294	54.3064	18.1447
TraesCS1A02G386100	0.446171	0.610229	0.319903	1.40915	1.39296	0.919739	0.106088	1.1318	0.327217	1.53882	1.09958	1.12324	0	0.180158	0.757953	0.818991	1.25678	0.284077
TraesCS1A02G386300	268.814	137.87	165.891	95.5408	80.3178	109.77	316.358	241.595	173.667	103.817	88.65	102.804	355.2	360.414	210.289	135.751	92.2669	71.6443
TraesCS1A02G386700	0	0	0.123751	0.95632	3.41376	6.61515	0	0	0.710411	0.628029	2.87583	10.5377	0	0.0651681	0.206948	0.173147	0.779478	7.00671
TraesCS1A02G388800	1.24599	1.17949	1.13543	0.554558	0.799316	1.13403	1.58901	1.74465	1.10611	0.946186	0.952561	1.62172	1.64659	1.45932	2.38063	1.34727	0.817141	1.88802
TraesCS1A02G389000	0.728285	0.585012	0.291567	0.213922	0.788204	0.424066	0.581402	0.680502	0.130578	0.51714	0.752896	0.91189	1.27645	0.722748	0.727691	0.349033	1.24762	0.526202
TraesCS1A02G389400	0.92822	0.896673	0.592149	0.498582	1.00164	0.487652	1.4147	1.79815	1.5381	1.62237	1.36937	1.45757	1.0129	1.34545	0.57976	1.16198	0.636554	0.810237
TraesCS1A02G389900	12.4502	7.63931	8.48742	4.56559	3.34518	3.80072	10.717	11.5598	8.21048	5.9946	3.73354	3.88765	15.2576	15.81	12.9777	10.103	5.54336	1.47507
TraesCS1A02G391200	5.22867	2.28	2.299	1.97725	2.10608	2.04604	4.95773	3.36499	2.89666	2.04024	2.03949	2.2987	6.04285	4.51775	2.96108	2.87287	1.65101	0.887291
TraesCS1A02G391500	0.201676	0.148289	0.395359	0.0397526	0.0207661	0	0.173627	0.205206	0.0783632	0.139179	0.010573	0.00778072	0.197017	0.25538	0.0984333	0.11027	0.0500861	0
TraesCS1A02G391900	2.3027	2.94091	39.168	2.96871	17.6533	7.17819	1.49591	1.80317	4.61135	3.39097	3.98761	11.5392	0.597491	1.77771	2.26614	4.3422	14.8247	17.0958
TraesCS1A02G393900	1.72545	12.4964	18.6239	11.1696	10.3974	9.46955	2.4026	11.4619	28.0514	12.9967	11.3208	7.64874	2.3901	5.4876	10.6544	19.1109	15.0431	6.8866
TraesCS1A02G394200	0.835266	1.28163	3.48486	1.47308	1.64498	0.921964	1.30486	1.75022	3.82598	0.199271	0.737426	0.799904	0.155528	1.26786	1.1695	0.73817	0.587365	0.722973
TraesCS1A02G395200	26.416	25.9125	33.1634	39.2469	37.285	37.1114	29.8464	37.993	37.6466	30.9907	36.0495	36.5983	32.708	51.0478	54.9024	45.9191	42.7105	40.3278
TraesCS1A02G395300	16.68	11.7721	16.7019	8.47712	8.33788	10.1791	14.3175	14.0564	15.4532	12.5074	9.12861	10.303	13.4794	13.4696	21.0573	22.0506	11.6	5.21483
TraesCS1A02G395800	0	0.0206823	0.362728	2.17281	5.63768	9.53364	0.077484	0.10464	0.450181	1.29398	8.40188	12.253	0.0716273	0.0405916	0.426817	0.31963	3.39318	8.56907
TraesCS1A02G396200	8.73383	42.2307	98.6527	247.466	109.254	32.1962	9.58746	46.2196	141.73	239.368	116.632	31.031	10.0355	18.7892	136.286	197.369	183.08	21.4308
TraesCS1A02G397000	2.66085	1.57052	2.43646	1.63785	1.39886	2.00916	2.90311	2.14199	1.709	1.5469	1.79202	1.75824	3.43327	3.2926	2.06351	1.61881	1.79807	1.34995
TraesCS1A02G397100	4.85353	3.58462	4.02985	3.97989	5.14748	7.33706	5.56215	4.51722	4.08054	4.26885	4.65103	6.5033	6.43645	6.83787	5.34581	4.00105	4.47225	5.61293
TraesCS1A02G399200	1.12607	0.303363	0.784365	0.267951	0.377854	0.835299	1.32935	0.572022	0.838115	0.463932	0.339558	0.674175	0.743483	1.22373	0.947489	0.369437	0.372006	0.514841
TraesCS1A02G399900	2.99396	2.09601	3.06241	2.42326	1.47988	0.831532	3.64634	2.76859	2.07744	3.60591	1.30176	0.553966	3.0786	2.28949	1.27745	2.29435	1.29235	0.285507
TraesCS1A02G401400	0.0297957	0.089491	0.033979	0.208119	0.264318	0.102628	0.210706	0.10842	0.0592789	0.145313	0.415233	0.201167	0.0862231	0.190085	0.120432	0.0289137	0.14692	0.148294
TraesCS1A02G401900	2.392	1.38852	1.50373	0.490076	0.478074	0.474642	2.95299	1.83583	1.98049	0.438268	0.214195	0.605153	2.66946	1.89996	1.22914	1.27271	0.639578	0.231927
TraesCS1A02G402400	9.98113	6.50136	9.03194	9.7545	6.04464	7.18849	9.22887	15.1458	7.79469	7.27544	6.18324	6.86479	12.603	6.95233	14.5924	10.6808	7.58191	3.21193
TraesCS1A02G403800	3.86347	11.2005	11.1179	189.962	203.807	58.3889	6.06107	6.26432	17.5153	169.569	198.957	104.753	7.29319	12.9698	20.3253	82.1648	263.197	87.7929
TraesCS1A02G404200	3.27272	11.7674	29.1142	16.1344	25.6827	13.9401	2.16758	7.16458	18.3593	26.7951	11.4515	11.9343	0.72917	2.22616	8.20378	25.4837	19.4259	14.671
TraesCS1A02G404600	23.8747	13.3348	14.6817	10.6736	7.1709	28.3471	46.7538	16.5378	16.1295	12.55	11.7359	24.9236	47.9215	45.281	14.7893	12.136	9.37302	5.91209
TraesCS1A02G405600	0.180116	0.477402	0.659122	0.708476	1.20398	3.69871	0.0627649	0.634195	0.637696	0.639234	1.49804	4.26056	0.219481	0.0707947	0.199868	0.377411	1.35612	2.91556
TraesCS1A02G405800	0	0.0962579	0.1019	1.07139	0.943668	2.03009	0	0.0388293	0.0151522	0.266847	1.01197	2.13226	0	0.0349145	0.0451226	0.0641677	0.070931	5.96893
TraesCS1A02G406500	1.83444	12.1465	10.8968	25.9158	13.7701	6.43896	2.31426	6.22109	11.1793	20.8741	15.2563	5.05112	2.12972	3.53598	13.9329	16.7915	16.1229	5.91281
TraesCS1A02G407600	0.289177	0.789865	0.410695	2.61301	4.90732	4.03338	0.60971	0.723543	0.822679	2.56253	4.20024	5.28829	0.246613	0.555645	1.79745	2.07255	4.11205	4.77312
TraesCS1A02G408200	0.740278	2.1448	1.32731	2.38043	2.60924	1.12494	1.08366	2.50695	2.81933	2.82509	1.77935	2.28774	0.52531	1.57567	3.22384	2.98035	2.85148	1.51885
TraesCS1A02G409800	3.6824	6.38965	5.75663	5.47596	5.06042	3.29602	4.59822	7.17964	7.32079	6.17465	4.35127	4.14699	3.6233	3.64254	12.0067	9.10424	5.21166	2.53699
TraesCS1A02G410300	3.11729	4.69656	4.36634	7.52692	3.33874	4.83919	3.07777	3.69649	4.13549	4.18305	4.12928	3.48953	3.98176	3.71879	4.35111	3.47186	3.16258	9.45505
TraesCS1A02G410400	0.120098	1.6327	1.14621	0.125315	0.110692	0.252025	0.043444	1.82336	1.21802	0.10864	0	1.04519	0.209204	0.0218647	1.92475	0.970635	0.0750606	1.34856
TraesCS1A02G410500	2.03234	0.707117	0.912199	0.61745	3.16021	1.05456	4.39877	4.97036	1.86208	0.735358	0.486467	0.823543	6.93317	1.64655	4.89147	0.891024	1.68894	0.982649
TraesCS1A02G410600	1.12533	0.91561	1.01544	0.404065	0.541982	0.461524	1.83583	2.98687	0.122356	0.0765639	0.174279	0.294938	2.87383	0.804465	1.82227	0.542292	1.25642	0.132458
TraesCS1A02G410700	2.53988	0.486888	0.689188	0.172675	0.65146	0.362861	1.61905	2.69585	0.335246	0.146777	0.128923	0.426392	2.46154	0.476137	2.71328	0.430823	0.925741	0.440017
TraesCS1A02G411100	0.908709	0.725214	0.58559	2.1898	2.8917	3.1158	0.685037	0.989413	0.82952	2.61529	4.614	3.70915	0.667597	0.671869	0.874071	1.13157	2.27563	2.57501
TraesCS1A02G411200	0.262935	2.30465	1.73465	2.9422	2.55925	0.972025	0.519744	1.59359	2.62318	4.57097	2.2873	1.68289	0.647519	1.86035	9.10989	7.09518	5.06382	2.89841
TraesCS1A02G411400	0.528162	0.127333	0.286185	0.203984	0.213465	0.176521	0.675575	0.401928	0.261026	0.176883	0.214021	0.12789	0.64578	0.450928	0.192878	0.244575	0.203225	0.18889
TraesCS1A02G412200	0.976751	0.912747	1.09503	0.671876	0.337839	0.780406	0.618936	0.667643	0.915018	1.13507	0.248008	0.453499	0.635452	0.736007	1.07381	1.68714	0.329456	0.941383
TraesCS1A02G412800	0	0.0382304	0	0.515373	2.36242	2.02541	0	0	0.0126569	0.150871	2.46154	4.24716	0	0.0810351	0	0.0236075	1.36233	5.39722
TraesCS1A02G413200	0.321188	0.84101	0.405426	1.12002	0.767561	0.549352	0.816851	1.15701	0.953794	1.14424	1.12439	0.571315	1.18017	1.10025	1.11151	1.34293	0.669425	0.40961
TraesCS1A02G413400	1.60289	4.25713	2.65858	1.04581	0.575252	0.191545	0.383135	1.39594	3.65919	1.49463	0.0677646	0.142896	0	0.635537	1.73137	4.91856	2.24023	0.942918
TraesCS1A02G413700	10.1154	106.977	100.055	70.4531	48.029	56.9838	13.2349	80.5905	125.201	93.7121	43.6325	59.3385	9.62735	29.5253	94.479	109.404	56.6023	26.3323
TraesCS1A02G414400	0.72328	0.463023	0.52398	0.615292	0.924941	1.04037	0.355293	0.355928	0.260127	0.48829	1.42452	0.883292	0.0969723	0.360676	0.662871	0.508864	0.487294	0.380878
TraesCS1A02G414800	0	0.385871	0.0607461	0	0	0	0	0.228812	0.0796605	0	0	0	0	0	0.123803	0	0	0
TraesCS1A02G415200	0.0150239	0.340816	0.179525	7.57028	16.6162	10.2383	0	0.0617119	0.150546	4.25694	14.3028	17.6502	0	0.0402958	0.291808	2.21289	12.2724	18.1256
TraesCS1A02G415300	0.194111	0.435337	0.326753	0.511787	2.13067	9.92312	0.216103	0.397606	0.23371	0.640506	4.42316	9.59818	0.201058	0.144666	0.533946	0.371746	0.81262	34.0597
TraesCS1A02G415500	0	0.188239	0.154026	0	0	0.0954032	0	0.208996	0.0925799	0	0.0331469	0.0858398	0	0	0.0106801	0.133549	0	0.418422
TraesCS1A02G415900	0.0290043	0	0.0258233	1.67377	3.92546	5.75366	0	0	0.0418356	0.848425	10.7532	7.29999	0	0.0390288	0	0.0239043	3.2728	13.3065
TraesCS1A02G416700	1.62502	4.49434	3.35881	5.24404	6.1164	4.99603	1.14963	3.66935	5.63392	6.13509	7.4318	6.27535	0.877315	1.60618	10.4029	7.73378	5.63275	4.0239
TraesCS1A02G416800	0	1.25167	1.28839	1.07747	0.0702573	0.045465	0	0.173568	0.950261	0.788875	0	0	0	0	0.157492	1.7648	0.777682	0
TraesCS1A02G416900	0	1.7961	3.27634	0.594266	0	0	0	0.569764	1.91268	0.342102	0	0	0	0	0.716505	1.86671	1.09747	0
TraesCS1A02G417800	3.93722	4.82488	5.03187	14.8097	6.72528	2.22717	3.10256	2.29129	7.89851	15.6448	7.85832	2.85564	2.5165	3.03849	5.38699	10.7398	10.7529	2.52041
TraesCS1A02G418900	0	0	0	0.265314	0.473	0.756795	0	0	0	0.0510069	0.338721	0.791452	0	0	0	0.0113342	0.126587	1.24381
TraesCS1A02G419600	84.607	70.4248	73.6729	32.8979	74.7327	192.344	81.0978	84.6505	57.429	41.5904	66.8769	155.833	67.8108	80.4904	85.4547	92.4301	46.8661	60.4529
TraesCS1A02G420000	14.4948	11.4584	10.4711	7.1094	3.52132	8.91591	9.60941	9.21892	5.45091	3.86475	3.03589	3.68557	18.0899	18.3712	15.3931	12.302	6.46559	2.37803
TraesCS1A02G420700	0.145804	0.815758	0.763192	0.591949	1.548	0.117753	0.0642972	0.994333	2.6327	1.77638	0.698812	0.922071	0.0725193	0.420553	5.18019	2.19124	3.01194	0.0994524
TraesCS1A02G420800	14.9299	46.134	61.0123	92.0672	53.666	28.293	15.4732	34.3088	71.5444	109.916	51.5988	30.7092	13.9932	19.3997	59.5362	90.0945	63.0544	26.8539
TraesCS1A02G421400	0.134088	0	0	0	0	0.0416503	0.170494	0.0537471	0	0	0	0	1.3703	0.803676	0	0	1.29039	0.0690607
TraesCS1A02G421600	0.382576	1.2711	0.795568	2.31883	2.30402	1.60363	0.420508	0.625185	0.651637	1.22383	2.00496	1.87623	0.378384	0.60293	1.44815	1.21645	2.29197	2.48171
TraesCS1A02G422100	9.83033	5.01247	4.71935	2.5872	2.67079	2.37037	8.47039	5.90598	4.26746	2.3185	4.27352	2.26791	4.04368	3.19317	1.95647	1.61615	1.14172	0.357318
TraesCS1A02G423100	21.1377	13.9552	12.4955	15.8341	17.3826	8.6175	12.2225	16.4663	13.6087	11.8829	20.033	11.8449	4.88661	8.11762	8.74147	13.9519	11.8555	4.9217
TraesCS1A02G423400	0.753577	0.285703	0.294279	0.0941074	0.047747	0.0290314	0.547861	0.371125	0.363958	0.141565	0.0386328	0.0113731	1.04282	0.603514	0.657296	0.429753	0.129614	0.0118357
TraesCS1A02G423500	1.55014	19.3205	23.3664	0.427324	0.162085	0	0.710369	27.6822	15.0781	0.583599	0	0	0	0.97204	19.4763	13.1403	0.562556	0
TraesCS1A02G423600	0	9.22628	24.6413	0.0512944	0	0.0481222	0	7.60024	8.81575	0.0791543	0	0	0	0	14.6303	9.40619	0	0
TraesCS1A02G423800	11.3194	12.8866	52.9226	8.54817	18.2491	25.7963	2.80559	13.5364	4.81727	6.117	13.5255	30.7924	2.80848	1.1234	5.70725	10.8062	105.223	44.2833
TraesCS1A02G425200	4.34506	7.55928	8.67901	21.8128	17.3541	10.9233	5.40799	8.2745	12.9291	20.5146	19.1097	10.3442	4.41055	5.10058	9.8215	7.30693	12.4257	7.73228
TraesCS1A02G426100	0.0148381	4.1255	4.0117	0.442468	0.0277001	0	0	0.197862	6.1339	1.37066	0	0	0	0	1.49635	8.96822	4.71019	0.0156353
TraesCS1A02G426200	1.77507	0.736561	0.866204	0.727918	0.631251	0.343691	1.89385	1.29099	0.855866	0.536514	0.269564	0.576596	1.85285	1.95459	1.24547	0.789561	0.513205	0.283939
TraesCS1A02G426700	0.0416789	0.25123	0.0907976	0.554858	2.02242	1.30121	0.0886106	0.145424	0.176409	0.951052	1.95376	3.33473	0.0836362	0.109566	0.593907	0.978104	1.60422	3.1432
TraesCS1A02G427300	0	0	0	0.143446	1.40187	0.496346	0	0	0.00681072	0.151214	0.439956	0.466159	0	0	0	0.00608063	0.100698	0.61928
TraesCS1A02G427400	8.27811	13.1174	13.3993	7.93125	8.97888	4.60295	10.7858	11.5582	15.2554	10.4506	3.77601	3.82877	7.8195	9.65424	11.3409	18.2371	6.7493	1.29518
TraesCS1A02G427700	4.13274	2.83011	2.86653	0.679081	0.355641	0.476964	3.65436	5.11429	1.72719	0.370923	0.249275	0.348952	1.50052	3.30019	3.54432	2.79326	0.130023	0.0966049
TraesCS1A02G427800	5.28432	3.30536	3.4664	0.436299	0.383734	0.420608	2.25772	4.44658	1.93766	0.627409	0.474461	0.376711	1.09188	1.64847	3.05934	2.60691	0.178862	0.0293972
TraesCS1A02G429300	0	0.58906	0.265299	0.132774	0.0119261	0.0149999	0	0.0771093	0.401036	0.04723	0	0	0	0	0.272345	0.301055	0.0384762	0.0492031
TraesCS1A02G430200	1.12381	0.410771	0.637532	0.341833	1.0307	1.00531	0.660835	0.484066	0.29874	0.425594	0.535109	0.801707	0.235302	0.467876	0.4137	0.514258	1.17231	2.31787
TraesCS1A02G431400	0.662781	0.350208	0.334543	1.05014	4.13811	0.714038	0.352468	0.843665	0.539792	0.507865	1.98826	0.786546	0.0501461	0.24279	0.0689128	0.480084	2.62219	2.76148
TraesCS1A02G431600	0.980355	2.01393	1.82407	5.7544	2.38129	2.32666	1.05583	2.2427	2.35596	3.53583	3.38143	2.06515	1.04382	1.34352	1.96414	1.70182	1.78439	6.42558
TraesCS1A02G432500	0.0860214	0.308144	0.304347	0.242899	0.22544	0.0428747	0.125664	0.263372	0.320797	0.243076	0.113932	0.0688111	0	0	0	0	0	0
TraesCS1A02G432600	0.607941	1.33684	1.33828	1.18478	1.13207	0.373506	0.698595	0.960726	1.21792	1.08472	0.939071	0.453022	0.18982	0.168851	0.183398	0.109425	0.0902497	0.0174548
TraesCS1A02G432700	0.7446	0.669836	0.542641	0.742401	0.186881	0.585328	1.06581	0.725665	0.867609	0.435517	0.579699	0.233745	0	0	0	0	0	0
TraesCS1A02G432800	0.970993	2.36343	3.22667	2.71971	3.49178	2.98025	0.648557	2.22972	2.82806	2.75086	2.94138	2.27722	0.180434	0.390488	0.554096	0.552105	0.852081	2.08454
TraesCS1A02G433300	7.57768	7.82687	7.96337	19.2941	16.2478	12.6412	8.02527	8.1876	10.2918	15.8148	17.3655	11.6981	3.41433	4.00441	3.13625	4.49915	5.18764	13.3084
TraesCS1A02G433500	18.8248	14.8222	16.5754	9.53479	8.04307	11.882	20.5072	15.8087	13.5178	9.51	7.7647	10.295	38.4501	33.115	29.535	24.0024	16.1021	8.16806
TraesCS1A02G434100	6.41581	6.57383	6.39904	4.41904	5.03253	5.0646	7.85561	7.04452	7.47837	4.67929	5.4373	4.15575	0	0.0231752	0	0	0	0
TraesCS1A02G434200	51.1884	40.677	34.9981	30.1492	32.6822	38.2999	52.2479	41.3769	33.8214	31.7297	35.4294	41.1158	0	0	0	0	0.0220697	0
TraesCS1A02G434300	6.65442	1.70153	1.93399	1.37151	1.57503	1.16761	8.45702	3.71374	2.08227	1.89645	1.82407	1.28257	0	0	0	0	0.0400589	0
TraesCS1A02G435000	0.0249582	0	0	15.9166	15.8431	13.1999	0	0	0	16.1632	36.2338	13.1321	0	0	0	0	3.14031	12.4755
TraesCS1A02G436500	1.20525	10.8696	9.41595	7.85024	4.36019	3.68142	1.13647	7.94062	8.43789	8.75804	4.24887	3.45393	0.489652	2.49901	7.75823	7.39967	5.05406	2.26855
TraesCS1A02G436900	0.76231	0.980658	0.993087	0.955918	1.26629	1.39223	1.09229	1.04239	1.01937	1.18737	1.05339	1.29676	0	0	0	0	0	0
TraesCS1A02G437000	0.259321	0.4564	0.205362	0.340714	0.634068	0.335375	0.466341	0.504534	0.470276	0.274874	0.539977	0.502596	0	0	0.0193155	0	0	0
TraesCS1A02G437100	1.62872	1.70347	1.92125	1.33067	1.30847	1.23713	1.94241	1.86771	1.38587	1.23257	1.28941	1.24646	2.2012	2.58431	2.94563	2.37294	2.30922	1.13409
TraesCS1A02G437200	1.4421	1.24288	1.75356	1.07257	1.38061	1.17322	2.17014	1.84918	1.74209	1.30748	0.989804	1.23085	2.8649	2.37251	2.20084	2.68333	1.54913	1.05733
TraesCS1A02G437300	0.308761	0.460447	0.911644	0.208988	0.52171	0.181568	0.542709	1.71424	0.654162	0.666691	0.451281	0.21535	0.645631	0.803433	0.713305	0.402604	0.351233	0.11617
TraesCS1A02G437600	17.6656	12.3489	16.4047	4.80007	6.35991	5.79804	19.0052	13.2692	14.3805	8.32503	5.47911	4.34784	18.7729	17.9326	9.33376	10.7912	4.69366	5.14729
TraesCS1A02G438400	0	0.760171	0.336198	0.578795	0.567781	0.248017	0	0.0414422	0.540474	0.408957	1.09615	1.00275	0	0	0	0.0870492	0	0
TraesCS1A02G438500	0.106234	1.07061	0.788838	0.301999	0.574511	0.581434	0.109626	0.551675	0.856677	0.644559	0.976734	0.706341	0.0411325	0.111609	0.411499	0.843444	0.870271	1.06847
TraesCS1A02G438900	0.70482	0.159571	0.130602	0.703898	1.46028	1.19384	0.309983	0.215781	0	0.502311	3.55813	2.70135	0	0	0	0	0	0.549218
TraesCS1A02G439000	0.106342	0.303586	0.467036	3.21843	8.4103	8.26575	0.127593	0.174953	0.457401	3.60443	8.07372	10.2739	0.171902	0.394646	0.666014	1.42357	9.8829	20.3042
TraesCS1A02G439100	21.8655	16.9297	20.3581	12.0147	12.3472	12.0342	21.1688	18.4085	18.0772	15.413	11.9567	11.7086	19.168	16.1008	9.20383	14.467	10.4112	10.5221
TraesCS1A02G439700	0.717616	2.25378	1.61542	6.47423	7.19455	3.29087	0.972274	1.75581	2.83466	6.23085	6.05598	5.11021	0.842721	0.691083	2.29162	3.55282	5.12776	4.28137
TraesCS1A02G441400	11.1951	11.08	12.336	9.58798	8.46619	10.0622	11.2523	10.0845	9.27624	9.69533	9.1641	10.0728	9.0477	9.2574	5.85244	9.95628	8.16546	10.3163
TraesCS1A02G441500	0	0.576829	0.43463	0.319245	1.53728	1.36116	0	0.159439	0.67243	0.274054	0.905756	1.32792	0	0.0495163	0.210187	0.699616	0.760553	3.99151
TraesCS1A02G441900	0	0.678903	0.820069	0.575953	0.442541	0.0331913	0	0.234745	1.08231	0.399699	0.432852	0.0377093	0	0	0.197561	0.79234	0.234336	0
TraesCS1A02G443900	0.889046	32.8475	27.0534	18.0449	16.2953	14.8028	0.467093	21.5078	21.6484	15.1126	17.8408	16.5704	0.267948	1.0332	15.1088	19.6653	22.8194	17.748
TraesCS1A02G444300	0.867943	4.43704	5.72796	7.28019	4.78069	2.02081	0.0934438	1.24002	1.48552	4.67858	1.8394	1.40254	0.461276	1.13208	2.75488	5.74837	7.63145	4.13876
TraesCS1A02G444500	5.28895	1.98417	2.05301	0.863963	0.826887	0.751029	4.52368	2.15913	1.78303	0.826035	0.7435	0.593681	7.27127	4.40683	2.23544	2.00551	0.994263	0.29555
TraesCS1A02G444800	6.14645	21.366	19.2521	16.1509	17.3875	14.3637	8.93757	22.3394	18.0382	17.3389	16.1862	11.6447	3.96327	5.05832	8.70289	9.4423	8.8305	7.16192
TraesCS1B02G000600	19.2125	62.0784	58.6226	85.9166	62.2125	33.8433	25.5126	40.6585	53.1229	84.5661	64.643	30.6976	15.4175	20.7126	39.1144	52.5353	46.1973	30.7313
TraesCS1B02G000700	3.36212	3.14104	2.05103	2.53766	2.4139	2.05117	3.01872	2.84934	3.27675	3.25955	2.71967	1.98764	0.527773	0.298582	0.315647	0.419716	0.284937	0.232057
TraesCS1B02G000800	22.6836	29.0515	29.7035	35.1841	37.5586	41.8465	26.0329	27.4135	27.965	31.482	35.8226	43.1092	8.65639	8.6155	9.90459	10.1359	11.6094	14.387
TraesCS1B02G001600	2.889	3.74117	3.2887	4.24146	3.08779	4.0899	3.02319	2.43796	2.53381	2.90071	3.2598	4.31742	1.82166	1.86707	1.95372	1.63181	2.11633	3.55304
TraesCS1B02G001900	0.0459051	0.00544503	0.0647224	0.412199	1.09186	2.3146	0.0515074	0	0.0497339	0.0982724	0.58544	1.71477	0	0.0116675	0	0	0.182885	3.54805
TraesCS1B02G002500	2.28572	1.90935	1.85633	1.34736	0.824602	0.559096	3.15104	2.45979	1.93804	1.59254	0.973953	0.630994	0.503761	0.348554	0.383834	0.272093	0.104144	0.0644176
TraesCS1B02G003200	0	0.0986175	0.121034	1.75229	2.0421	1.12634	0	0.0327014	0.240036	1.22528	1.74264	1.83024	0.00408728	0.00338816	0.261614	0.438166	1.27978	2.57062
TraesCS1B02G003300	0	0.0168079	0.0204512	0.324905	0.385627	0.195488	0	0.00373672	0.00757926	0.2508	0.284561	0.423506	0	0	0.0599025	0.0886632	0.253183	0.579989
TraesCS1B02G003400	0	0.0645014	0.046687	0.807429	0.99561	0.636533	0.00640146	0.0289184	0.104288	0.664581	0.817161	0.965008	0	0	0.0578225	0.137377	0.597188	1.26229
TraesCS1B02G005300	0.0149553	0	0	1.44747	2.54331	7.95887	0	0.0148769	0.107394	0.842909	3.36525	15.0226	0	0	0.0182641	0.0756564	1.58055	41.561
TraesCS1B02G005400	0.479044	0.380757	0.271864	27.4975	57.9956	11.4024	0.393301	0.723876	0.306644	18.2282	100.846	38.9894	0	0	0.070379	0.0444525	4.2536	0
TraesCS1B02G005600	9.95352	9.39956	8.51431	7.7859	7.33419	7.70598	9.02325	8.30413	7.72589	7.58128	5.65437	6.7206	5.20228	3.67312	4.15331	3.8315	3.3323	3.24548
TraesCS1B02G006000	0.0730621	0.0948192	0.346029	0.182371	0.020382	0	0.032436	0.140781	0.202131	0.419141	0.0731086	0.013459	0	0	0	0	0	0
TraesCS1B02G006400	1.02039	0.874378	0.624609	0.636372	0.752057	0.978781	1.02733	0.866604	0.916797	0.632997	0.574142	0.956103	0.190025	0.115209	0.0930392	0.123908	0.074566	0.0453979
TraesCS1B02G006600	0.60304	0.388102	0.0575011	0.320966	0.32459	0.169451	0.0252312	0.177279	0.259511	0.345322	0.273604	0.399236	0.171546	0.135421	0.137679	0.163628	0.41977	0.312755
TraesCS1B02G006800	0.198632	0.011816	0.0937932	0.0480498	0.0955882	0.119522	0.557441	0.0150113	0	0.00654441	0.0488948	0	0	0	0	0	0	0.00285689
TraesCS1B02G007100	0.292173	0.288833	0.221155	0.585775	1.16228	0.602726	0.650741	0.515121	0.461334	0.304562	0.494909	0.432546	0	0	0	0	0	0.00868208
TraesCS1B02G007200	1.26294	0.896281	0.814327	0.881524	0.87025	1.00217	1.26265	1.07223	0.9118	0.779725	1.04585	1.17371	0.180678	0.18938	0.114333	0.180672	0.129782	0.0507331
TraesCS1B02G007300	3.40899	2.98887	2.68868	2.45403	2.10068	2.53873	4.40494	3.14388	2.08509	2.50586	2.37228	2.45759	0.538853	0.507134	0.359869	0.285331	0.277583	0.224974
TraesCS1B02G007600	0.172559	0.245816	0.497481	0.658872	1.35845	0.458943	0.227657	0.478689	0.320245	0.856587	0.591639	0.745858	0.00845555	0	0	0.0413992	0.228398	0.160304
TraesCS1B02G007700	18.3518	24.0146	24.5162	19.4424	18.7996	20.8868	18.9785	22.7125	22.5178	25.205	24.2658	20.9094	1.82682	2.01416	1.84824	2.05151	2.22556	1.02043
TraesCS1B02G007800	25.3973	17.7485	18.201	14.3178	13.5939	15.3448	24.3891	19.3226	17.2129	13.4649	15.6319	13.7427	12.5881	12.1766	9.56028	9.55549	7.55393	5.17883
TraesCS1B02G008200	13.7499	19.8234	22.1124	20.1169	20.5767	17.1167	13.6781	22.0541	18.5474	22.3652	18.6557	16.6349	8.12637	8.72605	13.3079	11.5298	10.4404	7.92539
TraesCS1B02G008600	1.88872	1.32785	1.385	1.29544	1.02945	1.35633	2.44378	1.53823	1.42592	1.037	0.938162	1.1887	0.460253	0.412823	0.317129	0.222236	0.23504	0.247008
TraesCS1B02G008900	1.22523	1.02239	0.747571	0.729729	0.727738	0.981236	1.31937	0.719518	0.915781	0.794012	0.794694	0.710199	0.0180925	0.0409692	0.0084097	0.0142548	0.0145193	0.00918241
TraesCS1B02G009000	0	0	0	0.33111	1.26821	0.591022	0	0	0	0.12583	0.695276	0.971233	0	0	0	0	0	0
TraesCS1B02G009100	0.0236746	0.11397	0.280599	0.0854826	1.02823	0.0297657	0	0.29343	0.26662	0.112804	0.0266503	0.0262843	0	0	0	0	0	0
TraesCS1B02G009200	0.0144114	0.111688	0.137716	0.248059	0.246332	0.0871015	0.00603996	0.0659555	0.362671	0.211744	0.266464	0.125659	0.125778	0.0398828	0.0334334	0.065762	0.037623	0.0936883
TraesCS1B02G009300	0.753257	0.379327	0.263456	0.307229	0.156375	0.369041	0.558589	0.390811	0.474907	0.270795	0.361678	0.282413	0.0084683	0.00935175	0	0	0	0
TraesCS1B02G011100	41.0806	68.7526	70.2172	137.454	120.716	105.469	43.6977	53.304	58.7244	109.699	131.969	110.213	40.144	47.9809	61.381	72.7568	104.002	130.945
TraesCS1B02G011500	4.10286	23.4365	17.211	105.766	97.7761	56.9597	1.62656	10.2643	40.7438	98.8544	91.7416	64.6318	0.0444421	0	0.0363489	0.0531541	0.0965401	0.162856
TraesCS1B02G011800	0.312398	0.352848	0.301997	0.339607	0.367035	0.492198	0.543427	0.544309	0.381278	0.348166	0.403996	0.494242	0.963505	0.948022	0.712065	0.827964	0.592805	0.404282
TraesCS1B02G012000	0.215535	1.10346	1.44777	3.00782	2.26655	1.07156	0.411985	0.991732	1.34892	2.73353	2.05392	1.3431	0	0.00682567	0.00176105	0.00616033	0	0
TraesCS1B02G012200	0.534978	0.693388	0.54053	0.57893	0.491468	0.504349	0.84064	0.73782	0.778224	0.622634	0.540131	0.553465	0.525061	0.277337	0.249858	0.15367	0.178716	0.137754
TraesCS1B02G012300	0.0349923	0.0904515	0.389315	0.0785647	0	0.0118149	0.316893	0.640462	0.350677	0.0705388	0.00669796	0	0	0	0	0	0	0
TraesCS1B02G014000	13.1633	20.4096	17.9961	18.2778	21.8047	16.7303	11.8647	15.1884	17.2241	17.8754	15.9657	18.2309	9.90131	9.78101	10.7358	12.6178	10.5577	9.80386
TraesCS1B02G014100	1.60481	1.14802	0.95156	0.91358	0.543745	0.639456	2.03671	1.5555	1.09712	0.758176	0.61486	0.691609	0.449082	0.33229	0.137048	0.169788	0.0945084	0.0747624
TraesCS1B02G014200	0	0	0	1.258	1.67726	0.642754	0.0356596	0	0	0.363047	2.8798	2.44974	0	0	0	0	0.0374203	0
TraesCS1B02G014900	0.0795745	0.828002	1.17958	0.543861	0.319566	0.126589	0.132475	0.9903	0.155147	0.454082	0.332165	0.0999512	0	0	0	0	0	0
TraesCS1B02G016800	2.25143	3.44902	2.63583	3.62921	4.62697	4.67667	2.79631	3.10019	3.03472	3.17914	4.0984	4.08572	3.83755	4.93158	5.65371	5.23763	8.85879	10.5262
TraesCS1B02G016900	0	0.380746	0.484717	0.248431	0	0.236134	0	0.0786681	0.748844	0.205164	0	0.025931	0	0	0.268555	2.0645	0.294784	0.603833
TraesCS1B02G017000	0.242413	2.18527	1.71101	253.543	263.277	397.134	0.268023	0.100269	1.13939	163.509	322.377	433.8	0.101941	0.292275	2.91879	27.3629	261.769	1562.83
TraesCS1B02G017100	2.61793	3.4369	3.35222	5.32079	3.9576	5.86289	5.77788	3.58323	4.77533	2.83059	4.30264	4.38717	4.32077	2.19686	2.80424	3.93003	2.97881	3.54316
TraesCS1B02G018200	0.326144	0.144129	0.149458	0.42319	0.892451	0.297401	1.08835	0.0361696	0.0903443	0.794327	0.345497	0.141405	0.0495995	0.00958344	0	0.0618031	1.51915	0.0187333
TraesCS1B02G019300	0.674643	1.05125	0.922625	9.2385	14.2487	14.362	2.29307	0.829726	1.00523	4.79752	10.7971	16.725	0.406876	1.0322	1.077	3.26444	9.65864	19.4151
TraesCS1B02G021000	0	0.391268	0.568307	0.584104	0.938809	0.396939	0	0.497703	1.54674	0.43959	0.39868	0.343619	0	0.139984	0.901417	0.100662	0.150485	0.911821
TraesCS1B02G022500	0.0476686	2.6446	1.195	0.232821	0.074408	0.262958	0	1.2221	1.4134	0.345292	0.523065	0.308051	0	0	0.934186	0.931655	0.151924	0.109898
TraesCS1B02G023000	6.95191	5.29122	5.423	2.46911	1.61314	0.582716	9.85833	7.52204	5.18786	2.62074	1.26684	0.985745	12.2784	10.1524	9.06392	5.72869	2.87247	1.17729
TraesCS1B02G023600	0.25551	0.836231	0.848344	0.694105	0.444934	0.630884	0.429732	0.926237	1.10475	0.579299	0.53891	1.00817	0.792354	0.756123	1.30419	1.22285	0.537861	0.280185
TraesCS1B02G029200	0.390001	0.228036	0.367619	0.0699568	0.0184858	0.00414431	0.598477	0.526018	0.220674	0.0939866	0.0410475	0.00186254	0.650521	0.765787	0.269171	0.148909	0.0581499	0.00373484
TraesCS1B02G031600	12.2181	26.0223	26.0116	25.3061	23.2872	18.9403	10.7355	21.3821	22.1625	22.7787	24.6985	20.4046	7.90463	13.3503	22.6096	30.2309	24.2143	17.0604
TraesCS1B02G033900	53.3327	2.12233	3.79663	0.229561	0.216114	0.212192	126.195	6.41593	0.450114	0.411782	0.228647	0.291426	142.666	132.151	3.857	4.21516	15.6438	0.4968
TraesCS1B02G034000	454.11	73.8693	178.299	5.01328	4.51329	14.8591	983.894	157.195	68.1607	17.5772	3.13822	6.69242	1415.62	1287.24	272.384	249.412	182.042	5.30691
TraesCS1B02G034100	5.12204	2.47881	10.3095	1.47417	2.0144	1.14689	17.1174	1.074	2.12218	2.46664	0.508436	0.075393	17.7939	18.4641	8.10514	14.3757	8.13078	0.28734
TraesCS1B02G034500	2.00594	3.60238	4.60426	3.40579	3.96552	2.35712	4.00716	3.82884	3.79659	5.43139	2.24093	2.2305	2.98487	4.92001	4.7361	10.095	6.40186	3.40617
TraesCS1B02G034600	2.84958	5.41814	6.55262	5.27799	5.05303	3.53302	6.38181	5.26954	5.92413	7.56009	3.15772	3.05688	4.64565	7.8204	7.72247	14.7617	9.70608	4.47811
TraesCS1B02G034700	1.61774	3.09249	3.61067	3.04868	2.99073	1.69387	3.15818	3.02185	3.54157	4.464	1.92666	1.91347	2.5109	4.49065	4.02096	7.62386	5.54835	2.98843
TraesCS1B02G035100	25.5283	2.57504	9.08151	0.106296	0.227315	0.48152	61.7993	4.67895	4.78224	0.809391	0	0.0400216	75.1477	43.8218	10.8872	7.55764	3.75482	0
TraesCS1B02G035500	0.649101	0.902022	1.02084	0.648286	0.568919	0.518903	0.887808	0.93629	1.42589	0.690033	0.491314	0.341383	0.723449	0.586404	0.492834	0.258367	0.297439	0.564913
TraesCS1B02G036700	0.260909	0.177323	0.158559	0.5177	0.359011	0.856198	0.564656	0.310239	0.546822	0.574423	0.636969	1.0782	0.462369	0.229802	0.186875	0.45135	0.974217	1.72466
TraesCS1B02G041400	0.0193335	0.179673	0.693207	1.15523	2.00336	0.584109	0.0965461	0.0912143	2.2218	1.117	1.15938	1.24394	0.0116224	0.0330754	1.22564	0.628618	1.65814	2.81162
TraesCS1B02G043200	0.13611	0.131833	0.108162	0.606585	1.31568	1.52453	0.288227	0.19387	0.0943713	0.22307	0.861602	1.47926	0.215838	0.507885	0.0576987	0.130559	1.3298	3.30145
TraesCS1B02G044600	0	0.988941	0.581692	0.0571929	0.0161488	0.0122446	0	1.18013	0.469266	0.220008	0.101464	0.0474905	0	0.0122243	0.520307	0.431315	0.204627	0
TraesCS1B02G044800	0.177798	0.493016	0.460867	0.409386	1.00862	1.05616	0.268795	0.659159	0.221685	0.445624	0.574508	1.06435	0.0586456	0.154725	0.498339	0.40066	0.757382	0.944252
TraesCS1B02G047100	0	0.343887	0.161659	0	0	0	0	0.22427	0.126604	0.057597	0	0	0	0	0.0888983	0.0332289	0.0584089	0.0411859
TraesCS1B02G047400	1.19172	7.77425	5.35749	9.13574	6.19169	2.17492	0.749535	4.04168	5.70754	9.65943	5.53147	1.89566	1.05734	2.53334	8.80212	12.108	6.77599	0.599965
TraesCS1B02G047800	0.0123672	5.51051	8.04232	6.00459	1.62032	0.507585	0	2.62171	6.72235	8.73319	2.0463	0.127538	0.0570936	0.231338	6.19796	11.3056	4.2629	0.043232
TraesCS1B02G048000	0	0	0	1.16575	4.68504	3.12306	0	0	0	0.745919	2.01487	2.27776	0	0	0	0.0296504	0.74588	3.81099
TraesCS1B02G048400	0.104388	0.109402	0.243315	0.297147	1.40712	0.254576	0.148459	0.0991833	0.109266	0.285254	0.297446	0.168769	0.0358263	0.070366	0.165486	0.71401	0.717632	1.11651
TraesCS1B02G048700	0.0473802	4.15952	1.8165	1.13459	0.746841	0.987372	0.158964	2.28783	1.56371	1.06037	1.08997	0.850768	0	0.0790416	1.91369	1.61781	1.1378	0.342428
TraesCS1B02G048900	639.482	251.553	211.617	78.2825	64.0612	146.402	553.395	305.18	184.626	83.5867	99.9044	112.198	525.25	371.845	224.859	176.474	94.1405	42.1933
TraesCS1B02G049100	1737.01	617.887	559.704	180.441	142.233	334.085	1507.43	818.869	505.33	199.523	175.984	300.549	1621.33	1149.41	705.531	437.616	183.029	81.9107
TraesCS1B02G050400	0.805112	0.0871537	0.144523	0.033592	0.0163889	0.0174745	0.242944	0.0550662	0.0190008	0.0205774	0.0654504	0.00675844	0.141577	0.16145	0.0509671	0.100663	0.0269318	0.01433
TraesCS1B02G052600	0.99453	0.120614	0.0314914	0.0318738	0.269643	0.176454	1.05193	0.15899	0.206491	0.00795518	0.0373732	0.114294	0.0752884	0.240251	0.0676521	0.0386451	0.0263999	1.05754
TraesCS1B02G053700	0.0516926	2.38823	1.28815	2.39018	1.25043	0.295901	0.0216478	0.780556	2.4456	3.84941	0.821147	0.0644521	0	0.0364709	1.95577	3.07788	2.56992	0.0368775
TraesCS1B02G053800	4.63447	3.13895	3.12892	2.58111	2.61716	2.40733	7.64324	6.29311	4.26325	3.29236	2.62847	2.09507	10.1428	6.92676	4.51832	6.49631	2.15216	1.46037
TraesCS1B02G054200	0.967927	1.16997	1.63305	0.365761	0.128546	0.02107	0.584274	1.92668	1.12277	0.333698	0.00531322	0.0653505	0.251209	0.931551	2.12031	1.71184	0.389977	0.164359
TraesCS1B02G056400	0.777203	0	0.022991	0.00823274	0.0229253	0.034316	0.0425447	0.0649343	0.0844583	0.052388	0.00972697	0.0231834	0.0765237	0.0241886	0.0411532	0.0532479	0.0196018	0
TraesCS1B02G056600	0.0295864	0.96281	0.592252	0.261089	0.279956	0.427393	0.0303887	0.513647	0.576188	0.210997	0.858732	0.348041	0.0113398	0.0222882	0.570655	0.4154	0.425127	0.441523
TraesCS1B02G059000	11.252	39.6076	34.262	50.5381	40.9067	24.3282	7.78912	17.988	36.3652	56.0355	46.1408	28.2247	4.00508	6.56882	23.2699	62.6612	71.7771	38.3621
TraesCS1B02G059500	4.12088	1.45841	1.29587	0.559379	0.745134	0.936166	4.4878	1.87768	1.23171	0.757146	0.791161	0.797626	5.21141	3.07207	1.48782	1.13677	0.708138	0.178582
TraesCS1B02G060200	2.73715	1.83675	3.6441	1.74486	2.73499	3.22198	3.48392	4.36171	3.20322	2.2297	2.89624	3.68361	1.61281	2.02774	2.8364	3.65038	3.89269	3.66234
TraesCS1B02G060400	1.08757	0.71669	1.2408	0.808419	0.87031	0.624829	2.00005	2.50911	1.13828	1.23963	0.666426	1.32152	2.9669	2.32769	1.79017	1.81293	1.42473	1.83394
TraesCS1B02G060500	1.1128	0.673957	0.941488	0.437934	0.350987	0.891943	1.47147	1.55678	1.18088	0.968376	0.614956	0.63043	2.14621	1.53346	1.91813	1.42557	1.11815	1.08184
TraesCS1B02G062700	0.0053517	0.340774	0.171391	0.0121988	0.00286424	0	0.0135383	0.202043	0.0780345	0.0524509	0.0208907	0.00290894	0.0286983	0.00591757	0.0877541	0.102568	0.00985155	0.0126491
TraesCS1B02G062900	0.452524	0.196179	0.0346615	0.130295	0.142305	0.216055	0.80495	0.201912	0.0511905	0.185724	0.245721	0.150401	0.865106	0.676026	0.11746	0.605449	0.205415	0.259646
TraesCS1B02G063800	0.224462	1.56589	1.67723	2.64418	3.2166	2.24808	0.120183	1.13132	1.83478	3.9128	2.19472	3.61846	0	0.0872773	1.37874	4.6254	2.64691	4.57701
TraesCS1B02G064800	0.608603	2.48383	1.75848	1.45297	1.77219	1.87822	0.539173	1.34877	1.40779	1.90578	1.24236	1.49266	0.580357	1.1419	1.50254	1.63183	1.31462	0.784401
TraesCS1B02G065800	0	0.281099	0.123161	0.122781	0	0	0	0.0426065	0.159976	0.0897732	0	0	0	0	0.383074	0.218446	0.0237056	0
TraesCS1B02G066000	1.64178	6.66048	6.67109	13.0416	18.5281	10.3434	1.3372	4.00999	5.58142	16.5746	20.9615	11.3537	1.21726	2.58428	7.17408	10.3073	21.4631	14.0635
TraesCS1B02G066400	0.0529685	0.0499715	0.0477033	2.05461	6.20838	4.61171	0.109202	0.0243842	0	1.3468	6.03325	7.0354	0.0360545	0.0127705	0.018994	0.275061	4.03959	3.81475
TraesCS1B02G066900	0	0.0874776	0.0227251	0.764744	0.428684	0.76539	0	0	0.0692557	0.0596781	0.572114	0.415792	0	0	0.0295556	0.0184483	0.516644	1.80301
TraesCS1B02G067000	0.703147	3.15318	3.42425	6.64492	13.3537	49.4679	1.41911	2.42118	3.7399	9.58202	12.2455	50.5937	0.936117	1.53313	2.07567	4.11775	11.4538	28.7206
TraesCS1B02G069200	1.89347	0.920659	1.19203	0.503034	0.473194	0.762532	1.15386	1.37588	1.29555	0.682645	0.424813	0.665081	1.67461	2.83593	1.85623	0.691581	0.510679	0.49146
TraesCS1B02G072100	0	0.0534267	0	0.937712	2.94327	2.81343	0	0	0	0.395779	6.11366	4.59821	0	0	0	0	2.63167	4.77084
TraesCS1B02G072500	0.849283	1.72621	1.78768	0.88958	1.14464	2.44704	0.620973	1.96794	1.52679	1.45919	0.879973	1.41535	0.492667	0.940708	0.813496	1.05799	0.63575	0.339358
TraesCS1B02G073300	0.420314	2.42373	2.30301	2.40863	1.63275	1.38051	0.684188	2.39269	2.49182	2.37029	1.70324	1.30761	1.16725	1.04053	1.48279	2.20049	1.60839	0.677288
TraesCS1B02G073400	1.57572	1.9119	2.30236	3.19895	5.23571	2.92158	1.05456	1.83631	2.04332	1.78387	2.59503	3.32343	1.09735	0.679677	0.995707	0.738775	1.74804	2.42056
TraesCS1B02G073500	1.48842	2.94049	1.45707	52.8534	104.836	108.281	1.4584	1.26427	3.42912	54.881	129.69	149.412	0.758372	0.52529	2.87509	4.69445	75.9435	58.3552
TraesCS1B02G073600	2.30945	2.89083	2.70201	7.21218	8.07841	7.12694	2.78529	2.34342	3.16574	5.93284	9.43576	7.52269	2.81373	2.87737	2.34452	3.28431	7.39398	11.3305
TraesCS1B02G073700	0.814504	7.04761	6.02378	13.8746	14.5552	13.3198	0.24746	4.15592	11.3462	17.2082	20.2385	14.6563	0.178775	0.54456	6.61486	8.33182	12.2699	10.2883
TraesCS1B02G074300	0.0467019	1.58586	2.83276	1.37994	2.12878	1.86168	0.0721239	1.28079	7.0431	1.0084	0.737137	1.82039	0.0564143	0.138176	2.98212	0.0673303	0.671294	7.64516
TraesCS1B02G074500	1.95254	2.04755	1.91561	1.63958	1.33584	0.683995	2.45852	3.62566	2.39632	2.30628	1.48426	1.55631	1.31932	1.4719	0.905061	0.508546	0.479228	0.458021
TraesCS1B02G075700	12.633	3.60954	9.4584	2.59442	2.88796	4.168	16.9491	5.55049	2.76167	2.57962	2.88128	2.75483	13.1871	18.3493	5.15826	6.49885	3.94325	0.914995
TraesCS1B02G076100	0.478724	0.0047009	0.100243	0.0301343	0.168492	0.054634	1.10409	0.0469427	0.0768868	0.0191289	0.0059712	0.0562518	0.6363	0.449392	0.0313507	0.0235647	0.063401	0.0480944
TraesCS1B02G076300	0	0.65729	0.357236	0.809762	1.7165	0.673199	0.00778348	0.0628495	0.342021	1.06748	1.21157	0.466657	0.0233087	0.0178085	0.282404	0.682302	1.01455	0.656582
TraesCS1B02G076600	0.0804529	0.110194	0.20283	0.461035	0.252303	0.605418	0.045561	0.0444138	0.0734118	0.126878	0.255137	0.520151	0	0.0203888	0.00644667	0.0857936	0.377048	0.376504
TraesCS1B02G076700	0.406615	0.63903	0.663076	3.10848	3.69295	4.51619	0.684579	0.115037	0.711833	1.46076	3.43375	4.66565	0.265617	0.753996	0.271992	0.545428	3.06421	9.85592
TraesCS1B02G076800	1.04715	1.73809	1.86317	11.2074	12.3379	11.0578	1.18892	1.07627	1.80569	5.52194	9.97839	12.6611	1.52347	1.13434	0.752037	1.20492	9.82638	24.4456
TraesCS1B02G077200	0	1.66679	1.01701	0.173431	0	0	0	0.875175	0.453105	0.228113	0	0	0	0	0.835071	0.237764	0.0466538	0.0152394
TraesCS1B02G077600	0.373413	0.187558	0.598055	0.223446	0.374347	0.201536	0.179383	0.173113	0.10044	0.15246	0.300608	0.354257	0.256338	0.129989	0.169286	0.167084	0.915602	0.473604
TraesCS1B02G077800	0.0189838	0.236513	0.113862	0.0354951	0.0472036	0	0	0.11026	0.041204	0.0276915	0.0625739	0.0717981	0.0561225	0	0.140674	0.0370876	0.053335	0.0936421
TraesCS1B02G078400	0	2.1494	0.938555	0.335555	0.0765972	0	0	1.5223	0.273276	0.325602	0.255471	0	0	0	0.77987	0.346627	0.102175	0.0450206
TraesCS1B02G078500	0	1.81649	4.38406	0.740363	0	0.358202	0	0.354006	5.08866	1.68507	0.156457	0	0	0	0.293737	1.41285	0.620404	0
TraesCS1B02G079000	41.3779	24.2257	21.8422	14.6758	10.8752	15.4596	46.8346	29.2171	22.6655	12.6042	11.0714	12.5447	57.0588	53.2155	28.8509	18.863	11.6131	11.4072
TraesCS1B02G079100	74.171	27.0446	20.0223	0.125503	0.0798668	0	29.1457	65.4428	21.806	1.31923	0.0212979	0.0799004	3.63183	40.4899	36.0076	20.5745	0.166307	0
TraesCS1B02G079200	2.31979	0.402021	0.38983	0.0298032	0.194937	0.136087	1.41251	0.938839	0.301507	0.0297535	0.109145	0.499963	1.03546	1.35745	0.854397	0.497491	0.032283	0.116209
TraesCS1B02G079300	24.9341	17.8893	10.9443	1.08993	0.686745	0.512215	10.691	29.298	12.7576	2.49789	1.13303	1.39885	2.50319	12.3236	14.9328	9.76307	2.33016	0
TraesCS1B02G079500	1.69559	2.95897	2.2543	0.0207471	0	0.0194641	0.671207	4.37242	2.24826	0.0968918	0.0298606	0	0.0464898	0.870871	2.0986	1.91538	0.0561837	0
TraesCS1B02G079600	15.478	6.58223	3.89515	0.252481	0.0902236	0.112025	6.67654	10.8314	3.04693	0.324454	0	0.159936	3.15895	8.41896	5.86964	4.08371	0.290716	0.474107
TraesCS1B02G079700	7.47166	5.50156	3.51989	0.0206631	0	0.0570132	3.31977	10.489	3.35361	0.29446	0	0.0980287	0.153484	1.20522	1.81169	1.4112	0	0
TraesCS1B02G079800	10.2702	21.6225	19.5589	2.2298	0.536553	1.3306	4.22566	25.182	14.6489	2.50805	0.60231	2.31819	0.397944	2.95515	15.3823	9.43458	0.998737	2.73344
TraesCS1B02G080400	0.771838	2.79458	1.69493	2.07912	8.9314	3.94499	1.19947	2.4012	3.39092	3.24163	4.1056	7.13156	1.13592	1.87887	5.80448	4.99907	7.25964	5.38657
TraesCS1B02G083500	2.34067	1.54951	1.99381	1.73389	3.47018	2.71044	3.20413	2.59139	2.46019	2.29401	3.14795	2.96183	1.56008	2.60908	2.07568	2.5201	2.82093	1.67904
TraesCS1B02G083600	11.0712	5.04683	8.58687	4.30209	27.1719	8.93072	20.483	8.09885	7.43362	6.44495	8.18108	13.6858	7.97959	16.4868	8.5245	8.61374	13.6063	15.9033
TraesCS1B02G084700	1.2735	2.05914	1.24943	12.7818	21.1292	10.4985	1.20176	0.97807	1.78033	8.60063	21.9529	16.3314	1.63377	1.36288	1.90904	4.30657	17.3538	22.4496
TraesCS1B02G085000	0.135724	0.273604	0.606145	1.54124	3.24879	4.66723	0.0796921	0.20677	0.130407	0.906374	3.51082	3.68746	0.0899673	0.150714	0.345589	0.573373	4.55685	5.36736
TraesCS1B02G085100	7.58862	12.6478	14.1195	31.129	34.4415	40.8405	7.96567	10.86	12.6546	19.2862	36.6337	35.1953	7.87966	9.2362	14.9503	16.3197	45.4579	39.1954
TraesCS1B02G086100	1.6345	4.64704	5.92737	6.04642	9.40252	8.08677	1.64073	3.22556	4.58285	5.33753	7.33762	7.03528	1.18804	2.22483	2.85109	2.67072	4.88426	5.59261
TraesCS1B02G088600	2.79236	1.44393	6.06372	1.60845	3.15526	1.17276	3.16979	0.942764	0.714856	2.08047	3.31607	2.15229	1.67102	1.26836	0.781938	2.1995	3.18361	0.974421
TraesCS1B02G088900	2.18925	0.701025	1.75499	0.503647	6.03993	2.44011	2.54859	3.26406	0.530027	0.564655	1.22998	2.98989	1.85634	1.06228	1.71577	1.2298	2.59826	10.8548
TraesCS1B02G089800	0	0	0	1.27781	1.84043	0.882796	0.0320107	0.0164429	0.00993417	0.873768	2.23872	0.833749	0	0	0.0392017	0.1664	2.56839	2.00392
TraesCS1B02G090600	4.81036	5.46125	7.44262	7.73402	7.30167	6.6647	4.40028	3.55256	3.47101	4.38178	6.58475	6.72677	4.68273	3.80306	3.03842	2.58356	4.59782	16.9537
TraesCS1B02G090800	0.266191	0.940142	0.219418	0.378863	0.395196	1.78413	0.890711	1.30158	1.9718	1.05766	0.692032	2.7804	1.33366	1.25098	0.60223	1.4898	2.26753	2.03793
TraesCS1B02G091100	1.65436	0.566244	0.455588	0.677524	0.437332	0.532013	0.459364	0.566399	0.476885	0.575883	0.417727	0.483169	0.847192	0.64575	0.438609	0.647523	0.608728	0.895406
TraesCS1B02G091600	1.26547	0.50947	0.836802	0.405667	0.290297	0.159927	1.6674	0.887173	1.09758	0.405389	0.495994	0.418782	1.66208	1.36397	0.639912	0.47491	0.334604	0.0968629
TraesCS1B02G092200	0.973023	1.05084	0.805364	1.7845	2.33213	2.54241	1.39529	0.843885	1.4179	1.98013	2.15904	1.91748	0.966292	0.825819	0.987111	0.696216	1.49579	2.34565
TraesCS1B02G093500	0.844827	0.361319	0.606568	0.280921	0.158119	0.178604	0.960584	0.617714	0.351244	0.218638	0.146178	0.302719	0.988639	0.71866	0.359905	0.300839	0.202732	0.211648
TraesCS1B02G093800	2.43007	1.26383	1.47959	3.47052	8.89835	8.7809	5.2043	2.22055	3.29751	4.65456	5.39223	7.43034	3.10376	3.7283	0.788082	2.98518	4.56592	10.029
TraesCS1B02G093900	4.49635	12.393	8.4873	7.42974	21.2272	23.621	6.93393	12.5592	7.51636	10.5284	13.7624	13.1059	4.12939	4.37876	7.33329	10.2005	10.1571	8.68852
TraesCS1B02G094000	0.356794	0.335882	0.262971	0.0822235	0.139923	0.214121	0.562069	0.338588	0.207042	0.224495	0.127413	0.364423	0.248957	0.205467	0.303354	0.344515	0.22703	0.306436
TraesCS1B02G095000	4.29605	4.287	4.24759	3.59337	9.31	5.55877	4.62979	5.76557	6.38281	6.15074	6.52287	10.0984	5.62541	6.10981	12.699	10.653	13.8214	4.77289
TraesCS1B02G095800	5.20282	23.0084	25.1365	78.7382	58.706	22.3472	4.85456	14.0017	27.2284	75.6043	68.9218	25.489	6.85366	8.69802	31.2873	75.6103	84.3753	32.0908
TraesCS1B02G095900	14.5621	3.33477	2.16744	0.692497	0.49787	0.179286	9.59033	4.64439	2.30618	0.693649	0.242724	0.170913	15.2688	8.53493	2.25625	1.78484	0.511011	0
TraesCS1B02G096900	0	2.10439	3.9082	18.0347	23.5838	26.1875	0	0.357298	5.9117	18.6935	22.1148	21.428	0	0.0463029	5.85184	5.52563	33.1221	44.7318
TraesCS1B02G097400	6.96904	32.3695	32.0378	120.67	141.275	54.5275	9.98225	26.4105	62.3042	161.016	141.427	95.7885	11.2245	23.5201	57.7874	66.9193	152.439	76.33
TraesCS1B02G097900	55.7526	22.1157	18.8677	9.82749	9.37939	14.6459	45.1327	24.7283	19.682	12.2353	12.946	15.0952	59.812	49.1616	23.1314	17.4682	10.7627	7.98561
TraesCS1B02G098700	1.40257	3.29593	3.35481	6.23592	9.8064	7.76167	1.24437	3.00299	3.56316	5.38828	7.233	9.36501	0.813592	1.06066	2.83463	4.96394	7.2639	8.75999
TraesCS1B02G098800	0.213683	9.37871	6.29883	118.362	108.04	38.2909	0.259777	0.734621	33.9566	112.131	135.807	53.0857	0.228635	0.581636	19.8066	26.6016	173.275	34.0414
TraesCS1B02G099200	0.504252	0.736783	0.753787	4.9741	10.05	20.0599	0.165883	0.742394	0.505867	1.82585	24.2802	23.4194	0.290595	0.0163867	0.395685	1.30688	6.68287	36.2748
TraesCS1B02G099300	0.297563	0.848667	0.413686	1.04234	1.75119	2.61837	0.313081	0.639636	0.583509	1.3444	1.55827	1.83407	0.240565	0.285028	0.516189	0.412888	1.48246	0.402034
TraesCS1B02G099400	0.13282	0.560351	0.373326	1.82602	3.94299	4.0126	0.0485295	0.303338	0.623439	1.62561	3.8264	2.92421	0.0148333	0.163086	0.463117	0.73818	2.18581	1.55642
TraesCS1B02G100100	11.9255	10.1358	41.4215	3.79162	25.2411	12.5903	8.00112	16.5197	6.16046	5.34094	3.42206	16.0643	6.69581	4.4788	9.77351	8.48012	28.693	30.2498
TraesCS1B02G100400	8.45952	10.1304	8.62517	6.77711	7.17718	8.09982	9.00764	12.5791	10.5029	7.33327	6.33409	6.92116	11.9796	11.4195	20.3637	14.3993	9.52322	4.0524
TraesCS1B02G100600	0.919118	5.94602	7.75468	8.10144	4.93564	2.07305	1.40506	5.60877	7.36381	8.32459	3.72478	1.72045	1.20293	2.72999	6.43699	8.52562	4.47469	0.741714
TraesCS1B02G100700	0.128803	0.247286	0.914181	1.00978	1.25715	0.657726	0.0123902	0.314376	0.627463	1.78364	0.910294	1.44995	0	0.147937	2.02129	2.01093	2.56065	9.15395
TraesCS1B02G101200	0.510438	0.21836	0.224635	0.273212	0.412197	0.245459	0.161107	0.212955	0.220859	0.125744	0.368438	0.316332	0.0931264	0.114616	0.182139	0.202253	0.226139	0.131813
TraesCS1B02G101500	0.120089	0.353118	0.378654	0.210048	0.333574	0.293549	0.0957933	0.404312	0.664284	0.230647	0.139239	0.302858	0.160793	0.133861	0.396576	0.635849	0.477559	0.61079
TraesCS1B02G102400	3.13891	13.4333	13.8395	8.36362	6.79638	2.45705	2.50555	8.52655	11.9483	8.61638	6.25562	2.04989	2.30619	4.40926	11.6586	4.7563	8.18229	0.74446
TraesCS1B02G102500	1.02579	5.61762	6.66524	11.9953	11.0708	9.03793	1.51169	4.17391	6.57486	8.19104	10.5856	9.70533	1.26186	2.64574	2.96618	4.26597	9.46632	25.924
TraesCS1B02G103100	0.270748	0.969881	0.664686	1.80745	1.69581	1.03695	0.375223	0.91665	0.947939	1.64887	1.22706	1.03286	1.05913	1.13781	0.845177	1.30126	1.26428	1.42273
TraesCS1B02G104500	0.444531	0.250589	0.346272	1.79221	2.87909	1.68307	0.530063	0.517664	0.444527	0.874846	1.88063	1.67293	0.248179	0.285507	0.354118	0.470329	1.79133	4.1956
TraesCS1B02G104700	0	0	0	0.713552	1.32011	0.687547	0	0	0	0.211706	3.25151	1.61243	0	0	0.0169198	0	1.2644	0.288961
TraesCS1B02G105700	0.0838316	0.821485	0.973162	5.64024	7.30433	4.61003	0.037851	0.545203	1.68793	4.4158	9.32884	6.38968	0.0644292	0.34974	2.02148	3.0511	6.51346	4.54035
TraesCS1B02G107600	3.78823	2.21609	3.21427	1.31899	5.03949	2.06799	5.31244	2.54858	1.94432	1.00972	1.1752	1.82305	3.22842	3.48342	1.65022	1.68136	1.59518	3.08957
TraesCS1B02G107900	0.442859	0.199348	0.105026	0.141024	0.0279792	0.0166788	0.205634	0.364629	0.18538	0.0371025	0.0915561	0.120483	0.048296	0.0697625	0.117218	0.178015	0.11619	0.0571062
TraesCS1B02G112200	0.298618	0.326766	0.633345	0.491667	0.245905	0.299952	0.742359	0.813784	0.433226	0.372587	0.321575	0.226788	0.678206	0.690525	0.591411	0.42521	0.282917	0.23933
TraesCS1B02G113800	1.32948	3.37628	4.94017	5.02287	9.12656	5.4857	1.84957	4.63792	4.86742	5.57572	7.48816	6.50686	1.57818	2.2051	3.95836	4.24963	6.45827	14.7996
TraesCS1B02G114500	7.50092	2.23334	2.13525	0.812433	0.836922	1.68792	5.1595	2.56408	2.12334	1.09319	1.12986	0.923224	6.63499	4.46892	2.32997	1.82514	0.985867	0.332451
TraesCS1B02G115900	0.958262	0.821623	0.540605	9.98689	12.0854	3.05745	1.4739	0.436183	0.768181	9.88202	10.1591	1.57399	1.66585	5.32859	1.02457	4.85438	7.69078	5.97388
TraesCS1B02G116200	0.117157	0.175445	0.264757	0.165351	0.147297	0.0714666	0.258379	0.256493	0.171308	0.209401	0.283323	0.127844	0.435579	0.223959	0.634027	0.333232	0.333647	0.109702
TraesCS1B02G116300	0	0.381513	0.133645	0.0122393	0	0	0.010392	0.437574	0.0457913	0	0	0	0	0	0.289107	0.0148394	0.0132577	0
TraesCS1B02G117400	0.121079	3.40542	8.58603	7.01822	28.5302	7.65452	0.268295	1.21555	2.00069	12.3263	6.9112	7.03808	0.181865	0.581315	2.18029	16.256	21.5002	29.1628
TraesCS1B02G117500	0.202933	0.108819	1.80451	1.01327	15.4631	2.45515	0.167635	0.581589	0.339546	1.61795	2.0084	2.98968	0.427984	0.0451592	0.425883	2.11338	6.86012	14.1822
TraesCS1B02G119400	0.28703	0.185619	0.529485	0.138407	0.156107	0.307079	0.436703	0.0808105	0.0700767	0.0805197	0.201715	0.198672	1.30682	0.521993	0.218451	0.242277	0.291055	0.252607
TraesCS1B02G120000	0.991737	3.4336	4.32972	0.978781	1.01449	0.250295	1.05328	6.17282	1.89995	1.25712	0.394186	0.152952	1.29753	4.39763	3.26541	1.77238	0.758349	0.12453
TraesCS1B02G120400	1.0498	30.1341	44.9178	0.268198	0.453068	0.0756289	0.796433	19.8434	26.5076	0.509522	0.27441	0.361988	1.20692	0.961685	32.4194	23.4114	0.230987	0.205504
TraesCS1B02G120500	0.85709	23.7115	35.2056	0.230948	0.304834	0.119635	0.607822	15.3537	20.5079	0.392828	0.213712	0.267854	0.809601	0.742547	24.7145	17.9121	0.162171	0.142949
TraesCS1B02G121600	0.13592	1.44761	0.843811	10.6164	7.12189	9.0829	0.363113	0.632133	1.5775	9.80294	10.0109	9.42533	0.308146	0.715987	1.41388	4.85167	9.80872	13.5947
TraesCS1B02G122800	0.475486	0.153475	0.458531	0.116661	0.92233	0.347847	1.47568	1.75489	0.110521	0.0461163	0.223213	0.329896	1.30612	0.217429	0.713759	0.118766	0.624775	0.902164
TraesCS1B02G124600	0.0773259	0.0419328	0.0712644	0.164418	0.294662	0	0.0866436	0.140127	0.0446743	0.0634089	0.0985624	0.00721777	0.174801	0.170294	0.303465	0.0812228	0.0615151	0.18393
TraesCS1B02G125200	7.01415	3.31959	2.17555	1.84278	2.9608	2.19543	2.64317	2.68026	2.12377	2.40142	3.91179	2.82174	3.45202	2.19616	1.28418	2.07495	2.29596	1.36259
TraesCS1B02G125400	2.68281	3.20537	3.43512	9.89197	14.0753	9.74025	2.83576	4.05775	4.60329	7.84231	12.7864	14.2541	3.15922	2.12216	4.44655	4.99154	10.53	12.7682
TraesCS1B02G125500	0.961707	0.609054	0.353916	0.578413	0.176644	0.0661431	0.33048	0.359449	0.556915	0.687443	0.174045	0.371735	0.114727	0.296416	0.797791	0.374457	0.290379	0.109236
TraesCS1B02G125800	4.60515	0.869292	1.04365	0.111	0.807114	0.55174	1.07715	1.21732	0.0444597	0.043221	0.233022	0.320162	0.478396	0.762642	1.03418	0.481175	1.04304	1.21466
TraesCS1B02G126600	0.125871	1.00036	1.41603	6.81002	5.22337	3.33995	0.0260733	0.609773	1.94303	4.4136	5.65239	3.31449	0.098701	0.685417	1.21465	2.40758	5.79837	3.33305
TraesCS1B02G126900	3.2082	7.19844	4.92844	14.9813	20.41	13.096	4.27481	5.52333	7.87274	14.5777	19.2021	17.8807	4.35653	5.26142	14.7068	14.1595	24.1361	20.3029
TraesCS1B02G127000	3.88926	4.35186	7.34982	4.10571	5.87153	5.19423	4.17838	3.74875	3.50551	5.06701	4.88753	4.49336	3.98313	4.97272	4.83932	6.85139	6.38184	4.09746
TraesCS1B02G127500	1.06729	0.837339	0.784111	30.9636	111.834	124.729	1.69819	1.17044	1.29929	18.3981	74.517	134.787	1.09431	0.913748	0.892817	1.55366	26.5667	116.952
TraesCS1B02G128000	4.07241	7.18671	18.7366	5.10148	2.74546	3.58815	3.50324	8.72263	7.88028	4.4296	2.38288	2.30872	3.04666	3.74308	5.69672	6.07368	6.5111	1.59466
TraesCS1B02G128300	0.984439	0.640833	0.549231	1.687	1.40119	0.77067	0.957981	0.807115	0.374359	1.594	1.86157	1.36708	1.92913	1.38278	2.23366	2.01666	2.81912	1.99803
TraesCS1B02G128500	2.0384	4.45823	4.09181	17.5395	21.1572	14.1856	1.19725	3.81261	4.93011	14.512	19.526	15.1938	1.90244	2.3386	5.9365	8.72147	19.1285	19.5321
TraesCS1B02G128600	10.8374	35.814	45.6986	99.4759	63.8727	35.043	8.92985	28.3816	48.4629	96.7328	62.1226	37.9838	11.6743	16.6688	47.4754	73.9474	86.6909	41.2983
TraesCS1B02G129000	6.70861	8.92805	8.45391	29.0473	45.5317	39.5957	7.40033	8.87787	9.51282	20.7226	48.4658	50.5039	5.97203	6.77701	7.94222	11.8018	34.1036	57.6084
TraesCS1B02G129200	1.8996	2.75303	10.7432	1.45169	1.61241	1.91059	1.3592	2.5428	2.01416	1.48912	0.903049	1.81161	2.30355	2.76183	2.5584	1.88949	2.54113	1.48571
TraesCS1B02G129500	0.0336795	8.29151	4.32067	68.93	87.8821	34.9384	0	0.0909965	21.9543	25.0943	86.9448	54.536	0.0786149	0.110031	9.4395	2.37942	44.8951	34.9507
TraesCS1B02G129700	10.0837	12.0075	15.0568	17.6834	13.6198	10.4407	16.3423	18.4147	18.638	17.3089	12.6249	9.46202	14.5532	11.6017	7.59601	12.7634	10.0091	8.62484
TraesCS1B02G130600	6.33778	9.51943	9.21027	24.9317	33.1442	55.2764	5.20501	7.21724	8.37801	22.0856	34.1478	44.8776	3.83407	4.42042	6.9008	11.3003	23.0256	12.0204
TraesCS1B02G131800	2.47382	1.71353	2.57717	2.76915	2.68291	2.26964	2.47584	3.9089	2.95628	2.6577	2.54158	2.04126	2.79672	2.72095	1.8483	2.75977	2.15726	2.17064
TraesCS1B02G133200	13.1443	23.8869	18.3362	7.68026	19.4305	5.00438	20.3539	23.1525	21.277	14.8148	3.00278	4.96973	11.6935	12.8855	6.59193	17.196	6.92221	2.64293
TraesCS1B02G133300	3.92416	2.03875	3.91226	0.757538	1.6311	0.834148	3.56242	2.02107	1.32446	0.75729	0.544438	0.96945	1.61407	2.36768	0.729691	1.32899	1.91425	1.73827
TraesCS1B02G133400	4.43645	2.27377	3.45541	1.14395	4.80948	2.46959	5.06124	2.84556	1.41459	1.67661	1.97343	3.5116	3.03946	2.85482	1.73047	1.35354	2.90158	4.6607
TraesCS1B02G133900	0.308771	1.77419	1.43028	5.58865	11.4456	9.95381	0.273301	0.868672	2.79881	4.80857	8.8434	13.3502	0.320798	0.435374	2.40155	2.97179	7.93637	11.1023
TraesCS1B02G134100	0.140112	0.223895	0.265949	0.79991	0.455877	0.217343	0.111045	0.225487	0.321963	0.637449	0.370577	0.172654	0.24911	0.313491	0.208117	0.266251	0.455531	0.233247
TraesCS1B02G134200	6.2789	6.34947	7.18353	1.64033	0.843308	0.33031	7.72845	9.00484	4.97728	2.0625	0.347916	0.206534	7.16226	9.36672	3.60609	2.50301	0.909002	0.137579
TraesCS1B02G135500	0	2.08707	0.656773	2.53	4.72524	3.20268	0	0.44396	0.572225	1.58728	10.8946	3.99526	0.052301	0	1.11486	1.05617	5.04145	1.32294
TraesCS1B02G135800	0.13722	2.48653	3.67523	47.1604	150.088	207.871	0.376867	1.11376	5.52959	23.7917	97.5632	230.576	0.359504	1.57172	3.15566	2.32751	39.1853	773.416
TraesCS1B02G136700	31.1199	22.2379	20.6487	16.4606	25.2436	19.3486	49.1689	56.8424	26.8147	19.9147	15.1337	23.4974	59.2844	23.7799	46.9862	23.1914	18.6004	25.6566
TraesCS1B02G136800	3.48689	2.99175	5.7699	2.27256	1.99255	2.53078	13.271	7.09211	2.31581	2.18905	2.12291	2.43671	7.40513	3.58306	7.83395	4.68171	2.55905	2.08944
TraesCS1B02G137100	0.761314	0.463932	0.411986	0.604285	1.18556	1.62279	0.54879	0.519378	0.328748	0.555757	0.966674	1.44033	0.603458	0.53144	0.719163	0.596334	0.919661	0.986849
TraesCS1B02G137200	16.444	21.7611	24.015	13.2893	15.6254	15.8049	19.8657	23.843	21.5754	24.3538	15.5947	14.7902	27.6411	30.4711	51.9345	24.4575	20.9663	7.55359
TraesCS1B02G137700	2.35444	7.17987	4.82051	3.29768	2.24479	3.95975	2.84613	5.98803	7.55739	5.31065	1.55462	3.94703	2.3639	3.288	3.10368	4.40951	1.70057	2.08877
TraesCS1B02G137900	0.217376	1.90077	1.86666	46.3204	52.3961	40.7927	0.129542	0.133504	6.12858	24.2987	55.9908	47.0815	0.127486	0.195589	5.08207	8.39348	36.8277	81.4235
TraesCS1B02G138400	1.08788	1.04863	0.523943	0.338036	0.364633	0.0964631	0.962104	1.30554	0.721331	0.554366	0.438256	0.226361	0.361475	0.803155	1.10746	0.955527	0.498294	0.211212
TraesCS1B02G138600	1.15272	3.81014	3.78492	15.4077	16.8241	9.99047	1.87505	2.76505	6.74186	15.7312	16.7069	11.112	1.38317	1.62823	4.86231	10.9924	20.0361	10.0834
TraesCS1B02G139400	0.125036	0.403865	0.531638	1.00364	0.34448	0.68359	0.118616	0.178992	0.459155	0.418493	0.457591	0.332181	0.148836	0.216041	0.190223	0.237098	0.376509	0.0614939
TraesCS1B02G141000	1.65973	0.893634	1.96327	0.099827	0.57841	0.477444	10.5125	4.58578	0.132646	0.0717196	0.129776	0.957829	6.71529	1.10838	2.26456	0.482305	1.02513	1.41476
TraesCS1B02G141100	2.10417	1.99982	2.81643	2.1819	3.87573	4.3848	8.98063	4.92004	1.44355	1.84413	3.67216	4.90418	5.93808	1.9054	2.97029	1.35911	2.65551	7.03067
TraesCS1B02G141200	6.3649	9.13933	9.99371	15.2574	24.1504	27.7037	6.50945	9.7391	9.48157	12.1618	24.9667	30.8734	6.09577	7.38362	9.01714	7.94077	13.9265	41.3681
TraesCS1B02G141700	20.0175	14.4577	45.9216	48.1593	57.6973	46.3182	9.68246	8.86722	18.3955	45.5367	65.7112	57.638	7.43155	4.36523	16.4563	30.2496	60.496	95.7278
TraesCS1B02G142000	0.847897	26.766	24.3622	10.6887	2.77743	1.98851	1.09881	8.01948	24.1121	7.82668	2.92922	2.15285	0.974305	1.22069	19.0318	12.3812	3.77033	1.39565
TraesCS1B02G142500	1.60485	0.702045	0.792971	1.08565	1.03806	1.18128	1.19254	0.839442	0.7939	0.736554	0.542765	0.710678	2.12057	1.12661	0.292897	0.261781	0.494441	1.0544
TraesCS1B02G142900	1.51233	0.721646	0.799585	1.01171	1.60603	1.37472	1.5579	1.25021	1.52884	0.804154	2.16423	2.14982	1.40649	1.70506	0.913118	0.574278	1.23344	2.68446
TraesCS1B02G143700	9.07547	3.24646	2.42248	1.78344	1.4598	1.92439	8.98976	4.29702	2.81833	2.25242	1.61814	1.67611	9.10399	6.31792	3.2335	2.57735	1.71871	0.284514
TraesCS1B02G143800	1.61007	5.12134	5.57591	1.71313	3.69458	11.0179	6.45307	9.74815	4.73164	5.15657	6.80657	7.40316	11.5051	16.3664	22.4206	29.8316	14.9903	3.78815
TraesCS1B02G144700	2.37638	6.35841	6.63613	16.8285	19.1266	9.41779	4.70286	5.72891	9.08211	15.6734	15.2818	12.5396	2.31455	2.42284	7.60508	12.1607	17.8528	19.0483
TraesCS1B02G144800	7.27509	13.5699	11.6422	37.3276	55.0719	131.287	4.71047	10.53	17.1593	37.8445	60.1523	110.402	5.00676	5.04079	11.5481	20.9648	40.5352	54.6191
TraesCS1B02G145000	0.636653	0.684759	0.618565	1.73634	1.5569	1.54369	0.460925	0.621522	0.816133	1.09427	0.950645	2.08915	0.639021	0.264243	0.461032	0.436028	1.10079	5.24694
TraesCS1B02G145400	0	3.10571	2.64909	1.08576	0.44905	0.202799	0.026428	0.869318	3.13194	1.05334	2.02602	1.26544	0	0.0469152	2.02283	1.03049	0.498634	0.0300137
TraesCS1B02G145600	0.309945	1.95021	2.57322	2.77102	2.55893	2.06868	0.71085	0.984976	2.14947	2.26757	1.74711	2.97515	0.391675	0.381797	0.77824	3.06516	2.63019	1.58569
TraesCS1B02G147200	0.308876	0.407703	1.00675	0.729998	0.922093	0.641299	0.440467	1.21546	1.89009	1.41437	1.38017	1.66963	0.138395	0.154132	0.295106	0.415242	0.861001	3.2133
TraesCS1B02G148600	7.13369	4.7464	4.27105	3.65608	2.63816	2.18259	5.70715	12.2841	5.76037	5.65452	4.04807	5.22988	4.77342	5.36477	4.02161	3.90461	3.09782	1.61392
TraesCS1B02G149600	4.22005	7.28757	6.4756	1.33929	0.994777	0.808882	4.8575	6.7029	6.87687	2.05647	0.690301	0.603575	4.60633	7.14738	7.04214	5.40257	1.74423	0.288099
TraesCS1B02G149700	7.92863	2.20946	1.99716	1.66968	1.54665	2.82188	6.97303	3.41225	2.18874	1.77592	1.51449	2.4368	7.08466	4.77073	1.89919	2.03858	1.14641	0.476218
TraesCS1B02G149900	0.601904	1.80834	1.42532	7.18692	5.67057	4.28488	0.451813	1.03029	3.06946	7.64443	6.97241	3.3207	0.369028	0.645175	2.25238	5.37236	5.78665	4.50449
TraesCS1B02G150400	16.1171	20.5443	18.7178	36.4561	35.4168	28.7032	25.7559	24.1744	22.5455	27.4373	35.7005	26.4598	19.7678	19.7041	12.4381	19.0032	18.7756	37.9766
TraesCS1B02G151500	2.50751	3.50274	3.25797	4.14766	2.80325	2.49791	5.6319	5.83893	3.71696	3.14532	5.20472	3.12066	7.05478	5.81129	5.56957	3.94257	2.76316	1.91659
TraesCS1B02G155800	1.23445	1.4949	3.59515	1.56306	1.29496	0.694753	2.23767	4.29431	2.97626	1.77209	0.998253	0.613283	1.73549	2.99877	2.20451	1.63953	1.01558	0.433141
TraesCS1B02G156500	0.600644	8.33586	12.6462	8.98113	0.773058	1.113	0.413623	8.54901	17.0409	9.94393	2.14146	0.269764	0.496749	1.96684	11.5329	4.68027	4.01062	0.258147
TraesCS1B02G157500	0.584724	1.98908	1.29841	17.6615	13.8485	6.42458	0.87624	0.918934	2.57222	18.2185	15.7583	8.01	0.612335	1.16433	1.9828	9.00866	16.3693	9.98242
TraesCS1B02G158000	0.0481221	0.0173804	0.0512444	0.705766	1.61546	0.732923	0.150783	0.0738939	0.0945518	0.640781	0.662342	0.67388	0.0591307	0.169969	0.0731737	0.0408802	0.727255	2.81612
TraesCS1B02G158300	2.464	3.1757	3.41793	2.38835	2.77041	1.95755	4.19442	7.64571	7.52496	5.7356	3.18678	3.13004	4.08898	4.37875	5.57592	8.12161	3.33937	3.67891
TraesCS1B02G158500	1.56972	0.917062	1.20267	1.00684	2.42992	2.47159	2.09092	2.17322	1.95433	1.3622	1.2628	2.04152	1.28077	1.47233	1.68033	1.56888	1.39481	3.04164
TraesCS1B02G159100	10.686	10.9666	12.8458	23.5607	24.543	24.4719	14.7219	17.0953	15.3307	23.0331	23.6058	19.1407	13.0791	9.50198	10.6969	11.6666	15.5849	16.6655
TraesCS1B02G159400	0.132888	0.725171	0.714452	6.33503	13.1026	9.4123	0.130015	0.48674	1.01271	4.61062	11.5282	13.1522	0.21478	0.35613	1.82947	2.65303	14.5717	18.3084
TraesCS1B02G159800	3.96036	3.31206	4.37146	6.50412	9.46455	9.42144	6.1769	2.77618	4.44468	5.24064	6.45038	6.83034	4.29075	4.58205	2.25945	2.35257	5.97502	8.045
TraesCS1B02G161000	3.91309	3.65729	2.69561	1.33721	0.735882	0.631368	4.26966	2.59799	3.04343	2.12271	0.541332	0.471196	4.49156	5.35158	2.56871	2.18078	0.837747	0.246447
TraesCS1B02G162500	0.00646404	10.1378	12.1947	12.4604	10.6098	4.58886	0	2.45886	14.5529	15.3689	5.92401	7.64898	0.0164672	0.0839005	8.41065	7.59301	7.29498	15.7058
TraesCS1B02G163200	2.34884	3.12392	2.4988	3.22891	1.72053	1.99233	4.31309	4.43611	3.88899	2.30705	1.77598	1.54097	5.71336	3.72988	3.19607	3.4132	2.05802	1.4522
TraesCS1B02G163300	0.904834	1.07126	1.32063	1.20319	0.802099	1.06722	1.94631	1.65353	0.937572	1.26194	0.872637	0.527381	2.29507	1.6151	1.62762	0.990062	0.97687	0.243372
TraesCS1B02G164800	0.214627	0.0833858	0.0682027	0.0841643	0.218218	0.165349	0.16244	0.0843043	0.0469851	0.0247009	0.112418	0.398722	0.108254	0.114907	0.204192	0.209472	0.13434	0.55752
TraesCS1B02G165700	1.64345	0.872369	1.28148	2.71553	1.86714	2.48009	1.97739	2.13389	1.40213	2.34681	2.21589	2.55085	1.7221	1.90149	1.27423	1.18	1.3218	1.79882
TraesCS1B02G167200	0.260691	19.647	28.6036	155.021	129.256	49.1455	0.563996	5.01631	76.8971	150.762	132.924	68.856	0.656877	1.09187	50.8938	72.5011	155.758	73.5544
TraesCS1B02G167700	2.7464	0.748055	1.28663	0.187151	0.357024	0.137905	1.90587	1.24702	0.518133	0.238252	0.136778	0.121308	1.83237	1.06974	1.06695	0.677971	0.307729	0.243459
TraesCS1B02G167900	2.49521	0.774148	0.939246	1.32175	0.860324	1.30789	3.36136	1.83854	1.94338	1.53106	1.75259	1.09177	4.61317	3.25824	2.22028	1.4175	1.9557	1.06759
TraesCS1B02G168400	0	0.812604	0.485942	6.6627	7.94401	2.96118	0.014056	0.13966	0.652802	5.95871	7.32568	4.5826	0	0.0402287	0.311486	1.31506	6.47411	2.64192
TraesCS1B02G168500	3.1274	19.0045	13.8202	65.733	70.9909	32.6591	1.92304	14.3919	19.8042	72.3477	84.165	35.6103	1.96147	6.3591	27.932	45.9383	68.6197	25.0777
TraesCS1B02G169200	0.312754	1.19077	1.51706	2.13591	2.54644	3.72492	0.649643	1.32344	1.60034	1.92581	3.47773	5.36986	0.359389	0.506092	0.874377	1.14211	1.55295	3.61238
TraesCS1B02G169300	2.88085	3.70952	5.52344	5.48223	3.98331	5.70388	3.99714	5.55645	5.28594	4.8088	6.22528	7.9724	6.434	5.11927	5.85262	5.27814	7.56539	6.64047
TraesCS1B02G169500	2.82126	12.6233	12.1072	10.2416	8.06086	2.48011	3.94744	7.51112	11.4774	16.8371	5.34495	1.2917	3.20057	5.46364	8.32152	21.1396	11.5467	0.780899
TraesCS1B02G169700	0.396554	0.228495	0.269944	0.238958	0.194676	0.289512	0.510381	0.406664	0.288298	0.235363	0.262249	0.334506	0.796924	0.54665	0.476761	0.330157	0.307914	0.272268
TraesCS1B02G170100	0.272209	10.0853	7.2297	23.126	18.9693	17.8821	1.80103	1.11358	3.487	18.6951	26.4581	17.2261	1.1133	5.7082	10.5477	38.6277	17.2674	84.0125
TraesCS1B02G170200	0.110241	0.0572292	0.493412	7.50228	4.61024	0.833002	1.19665	0.471057	0.369101	13.2556	8.73687	1.26446	0.91549	2.27016	1.28535	17.5443	22.9392	9.22521
TraesCS1B02G170400	0.537509	0.170228	0.208071	0.156285	0.198371	0.155235	0.558359	0.347451	0.302532	0.162819	0.258104	0.133129	0.443021	0.52364	0.292064	0.222845	0.283377	0.147137
TraesCS1B02G171300	0.395557	1.15344	0.909918	0.544497	0.615056	0.411677	0.415011	1.58307	0.887993	0.614733	0.394031	0.340646	0.557095	0.525925	2.35874	1.4862	0.83108	0.402594
TraesCS1B02G173200	8.62677	14.5121	19.6092	6.44759	5.38839	2.20335	6.1607	12.7763	11.1181	7.68299	5.0834	1.8991	8.13257	18.5607	17.4244	21.3454	16.5202	2.69288
TraesCS1B02G173400	2.85197	9.66016	8.96405	37.5693	49.8303	39.248	2.22274	9.58431	12.6777	33.5684	51.0757	42.5274	0.996047	2.25932	9.24342	15.2444	40.6552	65.3282
TraesCS1B02G174100	2.09477	5.4673	6.07064	10.882	6.84875	4.33415	4.1048	3.94606	6.55479	9.93257	6.8078	4.50579	4.60667	4.45377	8.21784	8.75939	10.1153	3.67322
TraesCS1B02G174600	1.20646	2.54052	2.69745	10.5705	16.979	13.229	1.77362	2.05211	3.64007	9.60563	15.958	16.6381	1.86644	2.6777	3.30878	4.85754	15.0755	24.3227
TraesCS1B02G175600	0.436728	0.220389	0.0933848	0.204589	0.424749	0.480368	0.210517	0.254266	0.0564799	0.14687	0.338837	0.48884	0.152432	0.236773	0.163726	0.192123	0.31585	0.518777
TraesCS1B02G175900	1.12036	1.78856	1.15456	3.16254	2.10526	2.13076	1.75501	1.8709	1.8858	1.8634	2.24037	2.29792	1.28857	1.38805	1.56657	1.68374	2.20443	2.68876
TraesCS1B02G176000	2.93128	1.24434	1.23582	0.874658	0.70308	1.5159	1.88226	0.765026	0.919449	0.628151	0.809412	0.913347	3.16687	0.929999	0.320174	0.546241	0.567848	0.430012
TraesCS1B02G176300	0.45689	60.1934	76.7742	12.2811	0.193235	0.0846626	0.116583	43.1866	69.3896	13.2889	0.0537859	0.018631	0.0163234	0.178462	45.3018	59.758	9.91064	0
TraesCS1B02G176600	1.02976	0.438918	0.587023	0.34419	0.265241	0.449341	0.6919	0.464018	0.532175	0.310329	0.286183	0.379778	0.893218	0.877478	0.471438	0.304861	0.433248	0.364768
TraesCS1B02G177600	5.20409	0.681664	0.550267	0.149332	0.0367765	0.0422942	2.1161	1.2122	0.164206	0.106804	0.0371031	0.034518	0.562447	1.88129	1.24684	0.929331	0.113621	0.0215714
TraesCS1B02G177900	1.08052	5.18503	4.61193	5.94187	2.79727	0.93037	0.380682	1.65252	5.04375	4.52913	2.8264	1.26911	0.100109	0.572096	3.95239	5.46776	5.12234	0.476458
TraesCS1B02G179600	8.6683	626.963	495.456	395.097	63.4383	14.862	2.4676	77.9374	939.86	611.233	35.2805	0.958506	0.232544	2.70124	209.085	832.393	455.234	0
TraesCS1B02G179800	0.282361	0.501073	0.886263	0.574485	0.98413	0.813615	0.0712069	0.14876	0.30421	0.792693	0.402269	0.430465	0.126426	0.133882	0.134872	0.116181	0.322648	0.174374
TraesCS1B02G180100	1.68523	1.94216	1.62074	3.53048	5.10562	8.265	1.60472	2.11996	2.30823	3.59955	4.91048	7.59009	0.976266	0.902192	1.0072	1.81064	2.69243	2.60327
TraesCS1B02G180500	2.09704	4.56385	3.70132	8.80462	14.0737	19.6911	1.58254	2.32444	4.44455	8.95973	13.7999	17.154	1.84519	1.36278	3.78333	5.51827	9.83699	6.86384
TraesCS1B02G180600	0	1.26058	0.626332	1.56116	0.224284	0.143702	0.0173353	0.139606	1.66856	1.34358	0.263849	0.162894	0.0656949	0	0.183214	2.53804	1.92683	0.0595642
TraesCS1B02G181300	10.6261	5.62944	9.64029	7.95534	8.78128	3.07078	4.95877	4.90815	2.35621	8.22201	15.9169	5.98315	3.11522	5.03974	8.47619	6.8893	15.423	0.224841
TraesCS1B02G181400	0.76315	0.562284	0.674409	0.579559	0.808796	0.595836	0.959357	1.28918	0.735577	0.420689	0.559034	0.509878	0.945412	0.715812	0.499188	0.486811	0.667596	0.294436
TraesCS1B02G181800	4.77956	10.1779	13.6151	15.55	13.1708	42.8752	4.45129	8.02822	11.71	10.0935	11.9911	29.9753	3.88907	6.24099	5.72218	4.0184	3.58412	26.844
TraesCS1B02G182000	0.324651	0	0.0269517	0.0973985	10.9215	1.54571	0.808227	0	0	0.0441151	0.129519	1.16957	0.110208	0.365556	0.0815057	0.133688	0.443435	8.79478
TraesCS1B02G182100	5.05099	8.8992	11.5037	28.3911	19.1783	13.1081	6.28363	8.32626	13.881	23.9262	20.3621	12.2896	5.83385	6.46011	9.9018	13.777	18.7658	16.1135
TraesCS1B02G182400	1.84873	1.95646	2.11981	47.1926	83.6338	40.4153	2.23349	1.9637	3.6341	28.9343	79.425	49.0961	1.60976	1.74224	2.60461	8.93876	49.4407	55.9606
TraesCS1B02G183000	0.451639	0.496238	0.587381	0.718164	0.85993	0.699669	0.907166	0.78066	0.472994	0.601469	0.680262	0.875503	1.0543	0.754178	0.646588	0.624946	0.776104	0.68182
TraesCS1B02G183500	1.46874	0.578326	1.36867	0.618825	1.58942	1.12828	2.06863	4.29688	0.489073	0.716178	0.828286	1.98217	1.82865	0.789453	2.38786	0.621816	1.75243	1.42437
TraesCS1B02G184500	0.894808	8.81383	11.9414	33.664	45.6904	18.0107	1.38427	5.81653	10.3879	34.8617	26.6537	22.9981	0.996948	2.4615	10.0953	25.5451	35.8526	45.2105
TraesCS1B02G184900	1.18278	0.950693	0.638978	0.0315049	0.0296237	0.0278144	0.343003	1.84867	1.03061	0.0686558	0	0.0300859	0.0637686	0.441632	1.41463	0.728492	0.206757	0
TraesCS1B02G186600	0.185485	4.12114	5.05956	1.1515	3.33898	1.91578	0.181786	0.526291	1.48489	0.91313	2.10616	2.92041	0.113291	0.119937	1.79939	0.982769	0.674047	3.1192
TraesCS1B02G187500	5.19255	8.57822	5.52414	8.80986	9.95747	4.45213	8.67866	9.9892	10.1354	8.4164	8.47006	8.05052	7.42457	9.3769	12.4944	10.1534	10.5496	3.42158
TraesCS1B02G187600	2.79413	5.65905	4.57157	12.3747	9.96791	8.27693	2.6351	4.0249	5.55834	11.8902	11.2165	9.34216	3.11887	4.05723	10.8617	9.48599	12.9748	6.51106
TraesCS1B02G188200	0.345324	0.121818	0.10574	0.125092	0.248904	0.259274	0.390856	0.252035	0.237809	0.224817	0.310629	0.405178	0.538788	0.386214	0.209967	0.263895	0.214546	0.10526
TraesCS1B02G188300	38.9219	44.1353	48.3313	21.5853	36.1576	41.5492	56.0914	57.2949	52.9413	32.452	26.958	37.6853	54.148	47.7963	44.9395	51.9333	30.4802	24.8108
TraesCS1B02G188400	0.214153	2.57545	2.10163	2.51339	2.63101	1.6883	0.332465	1.80823	2.45403	3.00404	1.81343	1.0156	0.123347	0.489315	1.97749	1.79102	2.48183	0.344881
TraesCS1B02G188600	12.2491	59.7142	45.7778	34.3619	39.3033	16.0222	2.93631	84.4482	58.0854	28.4374	46.0605	22.7988	0.07942	5.65405	38.9281	52.6275	62.2381	1.42759
TraesCS1B02G189400	6.04749	38.0724	28.2332	107.488	146.843	75.298	5.07114	13.5373	29.5054	105.719	94.9693	68.4826	3.66757	11.2424	40.0293	73.1327	123.155	80.371
TraesCS1B02G189600	3.98289	7.31629	6.22005	6.94516	6.63586	1.72071	1.19782	8.05026	5.29877	8.56214	3.81011	2.14016	0.534776	2.46197	5.02555	5.41346	5.281	1.70453
TraesCS1B02G190600	9.49984	6.22662	15.1619	4.0224	7.99868	6.39338	12.0975	4.53792	3.79168	4.94613	6.04265	9.46297	7.76199	7.04459	4.30989	6.13351	11.2876	18.8375
TraesCS1B02G190700	2.80507	2.54696	1.64481	4.54234	4.07445	3.21496	2.43168	2.7778	2.92116	4.26513	4.75503	3.89657	2.50836	2.63652	3.59093	3.46821	4.33625	3.87811
TraesCS1B02G191600	1.10096	4.49513	3.9436	29.3796	26.3152	13.1646	1.54651	3.37598	4.59243	21.8108	31.5933	14.2809	1.90781	2.43836	5.62594	11.2387	28.2934	23.2945
TraesCS1B02G191700	0.135424	0.169911	0.133628	1.53095	2.14469	10.0003	0.0527443	0.180708	0.120807	0.939674	4.48035	7.3909	0.00750918	0.0130202	0.0512033	0.0713641	2.39065	47.0611
TraesCS1B02G191800	0.0655901	0.42061	0.394151	5.14043	4.71751	2.74215	0.115182	0.0594177	0.866918	4.85947	5.3467	4.89496	0.129704	0.0775142	0.265297	3.37464	7.69739	7.26269
TraesCS1B02G191900	2.02873	9.00903	8.25901	6.62849	4.24962	1.79112	1.49427	6.92001	7.75809	6.8448	3.52215	1.07431	1.58809	4.16391	5.86664	6.98107	3.95296	0.895675
TraesCS1B02G192200	0.248235	0.366998	0.89662	0.550365	0.890973	0.380293	0.396132	0.769683	0.664789	0.390587	0.422246	0.239664	0.297871	0.411435	0.289648	0.229484	0.396571	0.237393
TraesCS1B02G193000	0.317343	6.78406	7.33813	14.8371	7.47199	2.54937	0.450392	4.28074	9.29022	15.7098	7.51923	2.01672	0.400908	1.16197	7.48602	11.2714	8.46857	0.916778
TraesCS1B02G193100	1.2744	5.99377	5.59732	14.2635	11.6777	10.0667	2.15752	3.53525	5.31266	9.82851	12.7515	8.94383	3.13656	4.39758	5.40193	6.6824	13.6753	20.8718
TraesCS1B02G193800	1.40241	0.993935	0.916708	0.212252	1.04947	0.280539	2.06189	2.31979	1.15003	0.583881	0.479076	0.39105	1.49672	0.792739	1.80661	0.566342	0.384743	0.16184
TraesCS1B02G194000	0.164593	0.81786	0.761545	0.631874	0.590201	0.273463	0.152178	0.538105	1.29263	0.848696	0.648429	0.386667	0.161679	0.0642241	0.583004	0.587776	0.788973	0.473865
TraesCS1B02G194300	0.447446	0.216504	1.00952	0.0274298	0.0832326	0.348617	0.0809883	0.505684	0.0954154	0.0640629	0.179955	0.573688	0.209052	0.0409101	0.233199	0.221368	3.39473	0.334083
TraesCS1B02G195000	0.00914272	0.141892	0.106314	0.466667	0.545025	0.296588	0.014395	0.0804211	0.179384	0.615282	0.99211	0.747912	0	0.0380024	0.41719	0.66277	1.28773	1.32885
TraesCS1B02G195300	2.43343	12.3547	17.4857	1.7337	1.89177	2.09937	2.11724	8.81778	13.6154	1.79926	1.53195	1.88094	1.95613	2.0896	9.18792	13.2201	1.52453	1.27076
TraesCS1B02G195400	3.90248	6.44841	6.04922	8.26584	10.601	16.1399	3.39226	5.56513	6.77301	10.3429	13.7015	16.279	1.92831	2.47809	3.23558	5.9893	8.51399	4.16329
TraesCS1B02G195500	0.214311	0.606831	0.500932	1.542	6.58515	5.14931	0.360886	0.438123	0.720653	2.74266	2.93474	5.32679	0.406841	1.16955	3.45823	2.42952	9.34858	6.93813
TraesCS1B02G196100	1.95195	12.6712	7.77489	8.60244	8.83239	9.66401	2.98418	9.06762	8.83413	11.7802	10.3119	7.50358	1.57549	1.34915	8.42282	11.3395	11.2631	1.24512
TraesCS1B02G196600	4.83448	6.72848	6.76996	7.14956	11.1748	5.27144	8.32243	9.05709	7.06939	9.58571	7.09591	6.74666	4.25914	3.33923	7.50284	10.687	7.37678	5.14576
TraesCS1B02G196800	3.6861	4.60795	5.71857	16.9046	13.9038	11.839	4.27506	4.47409	5.83617	12.7783	17.0427	12.9263	4.2311	5.0736	5.50024	8.83751	12.5311	19.1187
TraesCS1B02G196900	0.73322	2.57047	1.77107	8.30931	12.0248	4.48962	1.17881	1.70388	4.37888	7.93602	10.5666	6.56593	0.80348	1.00556	3.16839	3.42882	9.96873	7.78446
TraesCS1B02G197000	0.685794	1.06174	1.44218	5.61422	10.2674	3.83309	1.49136	1.76803	3.36108	5.26982	9.07484	7.52103	0.93301	0.197203	2.75181	2.05931	10.4298	14.7842
TraesCS1B02G197400	2.83495	2.68728	3.18097	2.93029	2.76176	2.71157	7.16218	4.85931	3.42053	3.11731	3.28089	2.41393	6.25168	4.63968	2.33282	2.4439	2.5491	1.67403
TraesCS1B02G197900	0.743168	0.477699	0.598926	0.564958	0.698221	0.743326	0.910738	0.608941	0.704089	0.318872	0.666396	0.709605	0.626511	0.777693	0.741692	0.819071	0.976478	0.828998
TraesCS1B02G198800	0.0115867	0.126834	0.0631109	4.14024	4.85336	3.1857	0.0310463	0.0919082	0.152919	3.42287	7.20198	5.31162	0.194411	0.0552403	0.0932204	0.531101	5.34615	5.01245
TraesCS1B02G199200	0.640045	0.456729	0.603161	1.40563	3.28204	2.33421	0.236408	0.665064	0.760691	1.50493	4.65414	4.39634	0.0820572	0.324266	0.526712	1.13954	3.16808	3.31921
TraesCS1B02G199500	0.0613152	14.2827	25.9643	23.7694	23.13	14.4813	0.0519175	5.97431	25.6625	21.2568	21.829	15.8828	0.070296	0.351105	14.5315	28.3374	26.7794	17.4772
TraesCS1B02G199700	0.283458	1.98028	1.33158	5.2303	6.30834	4.58076	1.00747	1.26343	2.44696	5.47698	5.95492	3.77565	1.14311	1.5842	3.14331	4.34911	4.87462	6.35335
TraesCS1B02G200600	0.105363	0.189955	0.930742	0.234692	0.117107	0.494788	0.0362099	0.0174414	0	0.0550034	0.184993	0.466072	0.148551	0.244442	0	0.06716	0.376129	1.03937
TraesCS1B02G201100	10.982	24.3023	35.2104	18.822	23.7237	20.4551	6.46542	13.2335	29.4432	34.0575	12.8123	37.3599	9.30791	12.0693	13.3998	10.5829	17.0958	42.8349
TraesCS1B02G201300	0.843919	0.792879	0.47814	0.0702346	0.185898	0.0131797	0.254512	0.343359	0.198524	0.0320902	0.0319304	0	0.250925	0.100881	0.134764	0.222155	0.307996	0.008195
TraesCS1B02G201700	0.0441749	0.217645	0.188488	2.79384	2.96202	3.3758	0.432679	0.201897	0.594501	2.29296	3.22307	5.63693	0.173663	0.190812	0.282375	0.521693	2.69793	4.48508
TraesCS1B02G201800	1.70546	6.02874	5.23425	9.22165	10.2272	5.84951	1.95013	3.47284	7.98636	10.3979	13.1496	5.48717	1.07877	1.75154	3.59753	14.88	19.5148	6.15253
TraesCS1B02G202400	0.04538	6.14245	2.2929	30.1397	41.6419	19.2233	0.225742	0.528025	25.119	38.4904	42.0287	32.4753	0.168909	0.0673964	15.6188	9.48714	52.7203	36.0328
TraesCS1B02G202700	7.88903	17.8425	25.7832	21.3966	26.941	40.7641	8.25241	12.6362	24.3399	18.4564	16.9325	31.4352	8.94434	12.9149	16.9527	8.77271	17.797	9.04661
TraesCS1B02G203000	0.690842	1.86886	1.51455	6.14254	10.8584	8.03992	0.56303	1.18246	1.89405	5.38474	8.83705	11.2744	0.79458	1.48837	3.60342	6.43732	13.2305	16.1928
TraesCS1B02G203100	0.637495	1.73791	1.37751	5.69434	10.1268	7.39014	0.527452	1.1159	1.76359	5.02694	8.22225	10.486	0.73922	1.35914	3.33131	6.03718	12.403	15.1271
TraesCS1B02G203400	13.9134	22.7168	20.2724	14.6832	18.0975	11.7866	19.1561	19.1171	25.4729	16.3769	13.8146	12.9669	16.9173	23.9503	25.2468	30.9161	18.3483	5.61234
TraesCS1B02G204100	7.98737	9.31805	9.04624	1.87897	2.12121	1.02693	8.38542	10.6598	8.47503	3.39268	1.34545	1.04857	5.59959	4.97099	5.37261	5.342	1.71089	0.0606713
TraesCS1B02G204900	0.0774974	0.458942	0.415783	0.241799	0.40685	0.215352	0.120286	0.368207	1.06842	0.727977	0.235314	0.423239	0.035872	0.129993	2.96152	1.8178	1.63869	0.11133
TraesCS1B02G205100	0	9.21335	4.22414	0.186518	0.0423641	0	0	7.2722	2.90492	0.404994	0.010646	0	0	0	3.54122	0.62947	0.0127222	0
TraesCS1B02G205200	0.015747	0	0	0.535454	1.24541	2.18542	0.00471801	0	0	0.261245	2.53881	2.00024	0	0	0	0	1.25696	4.3731
TraesCS1B02G206800	1.0648	6.76967	7.84555	32.8343	33.8969	10.7827	1.20841	2.57768	17.667	35.0095	32.3503	14.8791	0.983834	1.92443	15.0456	20.6487	37.7543	14.4468
TraesCS1B02G206900	5.64464	7.99434	7.43068	12.6885	15.7109	7.89532	2.40417	5.62835	5.95154	12.1377	16.8224	10.2804	1.88373	3.62424	7.3889	12.0171	20.9763	7.79236
TraesCS1B02G207600	2.1619	1.72197	2.41498	4.4046	3.06002	3.34537	3.01437	2.87015	2.9915	3.27264	3.82231	2.89922	2.4919	1.99006	1.78245	2.181	2.36959	1.49759
TraesCS1B02G207800	0.973592	0.647461	0.565845	0.374681	0.0201217	0.0965437	0.490398	0.268357	0.833045	0.213996	0.00684436	0.0205028	0.392035	0.407371	0.580752	0.868718	0.345431	0.0470501
TraesCS1B02G208300	0.0910792	0.827591	0.46788	0.0648236	0.0185889	0.0788329	0.0424572	0.972081	0.510976	0.0628745	0	0.100774	0.0434321	0.050567	0.603082	0.175037	0.118281	0.153627
TraesCS1B02G209200	0.865678	0.797108	1.73407	0.506817	2.23571	2.03812	1.74964	0.474966	0.819152	0.657867	1.28104	1.5717	1.1399	1.66794	0.794969	1.71283	1.50308	0.730248
TraesCS1B02G209700	1.7203	32.9638	26.5074	18.834	19.0788	10.3889	2.97869	14.4719	26.5287	15.0084	14.4147	9.21895	1.74829	2.8225	17.7807	18.7762	17.5177	6.54859
TraesCS1B02G209800	4.40259	5.89819	3.91658	8.48443	9.82358	11.9637	5.36821	6.04028	6.43325	7.16445	9.54886	11.0429	6.1011	5.82642	8.09368	6.13204	9.87279	9.49203
TraesCS1B02G210500	0.0134535	0.680349	1.30299	4.52527	8.78288	7.66609	0.0140963	0.507496	1.16729	3.22666	7.38304	7.72617	0	0.342603	0.758183	1.1951	7.63746	9.83051
TraesCS1B02G210600	22.864	9.06483	6.66211	3.22753	3.10205	5.41389	19.4578	11.1222	5.86323	2.807	2.90801	3.88479	17.1027	14.0207	8.27877	6.1003	3.03374	0.972884
TraesCS1B02G211100	0.580261	3.9134	3.59466	24.7912	29.2519	12.6628	0.505703	1.65685	4.06928	21.5247	30.8937	12.7464	0.651504	1.0527	5.40693	11.134	23.8467	14.6043
TraesCS1B02G211300	3.36289	1.5032	0.63498	0.25579	0.177438	0.246037	1.34077	1.32235	0.566925	0.214236	0.182421	0.420813	0.246225	1.3539	1.19199	0.816515	0.218662	0.0550004
TraesCS1B02G211700	3.74871	6.23071	11.5995	6.47558	6.17796	4.46241	5.66907	8.63174	16.3384	5.76964	2.57069	3.10878	4.98357	4.72948	4.0047	1.53451	2.87008	1.63102
TraesCS1B02G212000	1.02991	1.30629	1.45485	1.68457	0.753773	1.69265	0.917491	1.19307	1.66527	0.924429	0.596775	1.18532	1.25587	1.11072	0.600213	0.287916	0.648899	0.745851
TraesCS1B02G212400	0.922606	8.45309	9.73148	44.0844	41.818	47.7718	1.2663	6.6105	19.4773	32.9895	41.7616	44.641	1.17949	2.02136	12.5048	15.9425	33.2362	36.4936
TraesCS1B02G213100	0.0209308	0.0930379	0.0689086	0.104519	0.765944	0.589088	0	0.0430735	0.0434803	0.272872	0.443419	0.475727	0.0367989	0.0490829	0.0310738	0.0188222	0.791329	0.907818
TraesCS1B02G213600	1.16316	13.4421	14.7878	37.3751	34.7278	31.6558	1.50698	6.16384	14.3744	34.8939	29.8524	25.6235	1.43635	3.51105	12.6117	27.0588	30.3312	22.0746
TraesCS1B02G213800	0.290188	1.26537	1.69752	5.15422	5.74381	2.76942	0.341963	1.71086	2.01777	4.09182	8.55897	5.06517	0.117778	0.613142	1.56965	2.2156	4.99062	3.93763
TraesCS1B02G213900	23.9757	8.35649	5.75109	1.89981	1.49969	3.12325	23.3846	9.25707	5.69016	1.61779	1.26177	2.72118	28.1317	15.5341	6.09789	5.43157	2.12538	1.16633
TraesCS1B02G214500	4.12936	2.7549	3.07401	3.24216	1.27882	2.4978	6.1162	4.86456	4.94851	2.65632	1.44104	2.37003	9.15809	5.1259	5.52309	6.04011	4.93509	2.49477
TraesCS1B02G214700	1.75781	7.61552	5.52632	118.176	157.39	68.8706	1.93299	4.4677	7.6781	68.7436	165.425	101.657	2.71439	3.05539	9.45487	28.216	128.173	105.125
TraesCS1B02G214900	3.11575	7.33907	7.2464	2.52173	6.45872	2.04713	3.67263	5.45263	4.74908	2.47761	2.09667	2.34497	2.7582	6.02456	3.54108	2.99028	1.71514	0.980936
TraesCS1B02G215000	0.065062	0.630573	0.154255	0.0732021	0.0319425	0.0231312	0.0448344	0.0534874	0.11522	0.0537306	0	0	0.0650538	0	0.211186	0.204002	0	0.162001
TraesCS1B02G215700	0.0181837	0.236426	0.201758	4.87309	4.15039	2.99587	0.0302501	0.0900251	0.316177	3.64548	5.0019	3.23651	0.00698134	0.0342711	0.362105	1.47414	4.68272	6.33791
TraesCS1B02G216400	0	0	0	2.53491	7.02362	11.6841	0	0	0	0.835471	7.48488	8.43942	0	0	0	0.318144	2.84166	11.3485
TraesCS1B02G217200	1.19159	0.829525	1.13213	2.25467	2.90331	1.11251	1.41213	1.70739	0.719611	1.2608	2.81401	2.45405	1.44425	0.3384	1.93472	0.999012	7.25031	4.74994
TraesCS1B02G217300	0.543822	3.24781	3.46448	4.63538	3.16256	0.952909	0.605196	1.77913	2.28139	5.67685	2.0893	0.752052	0.718888	1.36559	4.95799	8.39441	4.04711	0.53413
TraesCS1B02G217600	0.37622	2.64446	0.673153	5.95649	5.91518	2.37896	0.382659	0.933291	1.87821	8.59279	5.73678	3.16083	0.246496	0.424826	0.962243	6.77892	8.45981	6.11914
TraesCS1B02G217700	17.4198	8.15629	10.742	1.97832	1.49722	0.372318	22.2493	17.3809	6.29109	2.69751	0.54489	0.62601	16.597	23.2981	4.59117	3.15495	1.71371	0.197858
TraesCS1B02G217900	0.715738	3.42772	2.72564	4.55409	6.38019	4.30793	1.73179	2.13343	3.11308	5.60003	7.23169	4.93345	1.23487	1.42387	2.09963	4.43545	7.64606	3.62961
TraesCS1B02G218200	2.45799	1.882	2.48669	0.936102	1.03501	1.12422	3.02578	1.81579	1.728	1.39792	1.13035	1.11187	2.65679	2.65725	1.60062	2.11076	1.31737	0.729829
TraesCS1B02G218600	0.446299	1.11168	1.05356	0.73926	0.827778	0.657558	0.345871	0.86251	0.673181	0.588288	0.835771	0.616444	0.354833	0.355001	0.798379	0.788912	0.949256	0.767556
TraesCS1B02G218700	31.8088	15.1802	17.407	3.92337	15.2973	20.8732	42.8553	13.6775	16.8915	8.6509	5.99357	15.5703	22.9917	19.4935	16.8009	16.1245	6.34195	1.33438
TraesCS1B02G219100	2.41438	3.59498	3.09048	7.91378	8.00766	7.72525	3.64912	3.91541	3.88886	4.46431	7.65185	8.26659	3.02124	3.72047	3.68711	3.64042	6.7616	7.64127
TraesCS1B02G219600	2.64873	2.86195	2.17211	8.19123	10.3013	8.24541	2.35199	3.2463	2.55916	6.18372	11.3782	13.7263	2.14357	2.93196	2.28787	1.71969	9.25497	19.7004
TraesCS1B02G220900	0.569811	0.180007	0.209019	0.247113	0.41241	1.0579	0.409743	0.318202	0.179947	0.229611	0.980164	1.2288	0.550135	0.430428	0.263172	0.206488	0.321137	3.3956
TraesCS1B02G221100	0.0841917	0.103337	0.0403101	0.251782	0.0864999	0.762223	0.0951068	0.0412843	0.182419	0.180864	0.158268	0.194183	0.427037	0	0.0626288	0.0710551	0.0238949	0.304495
TraesCS1B02G221300	0.420676	1.09116	0.426276	0.313512	0.338305	0.192476	0.667477	0.895487	0.769727	0.3955	0.316053	0.191699	0.663438	0.726087	1.33156	0.901008	0.494397	0.323352
TraesCS1B02G221600	72.9658	20.2782	20.2567	6.86477	5.97624	15.6756	34.1256	22.9493	14.26	8.35355	6.50369	10.0222	36.1177	32.7245	19.9251	12.0919	6.64251	5.50358
TraesCS1B02G222200	0.00696552	0.430558	0.100383	0.60384	0.129225	0.0930616	0.00717035	0.049427	0.325166	0.546874	0.356913	0.0412074	0	0	0.070646	0.745245	1.10243	0.0346728
TraesCS1B02G222300	0.338731	0.708996	0.04456	18.1471	26.4218	3.78645	0	0.764388	0.262913	15.3213	45.5308	9.8199	0	0.0169853	0.326359	2.61621	39.444	0.00911127
TraesCS1B02G223100	1.61253	5.11708	8.65928	3.21371	1.61101	2.26292	2.89685	6.68336	4.82309	4.19383	1.42722	1.51494	2.18115	4.05436	4.01182	4.36813	2.97906	2.11115
TraesCS1B02G223200	0.708376	0.306105	0.318691	0.173798	0.263112	0.368924	0.936159	0.486061	0.259907	0.185329	0.269886	0.306696	1.32038	0.783362	0.344143	0.389156	0.132717	0.105574
TraesCS1B02G223300	17.5565	27.1273	28.7222	56.8016	87.2297	160.891	14.7935	17.6646	21.6954	42.7298	84.904	120.086	5.54895	4.25133	8.59657	20.4947	55.919	63.7778
TraesCS1B02G224300	4.92165	4.97847	5.85067	6.06975	7.4476	5.33266	5.48997	4.89945	5.85794	6.95433	8.65292	6.82663	2.64126	2.57435	2.78872	6.85166	4.41218	5.1022
TraesCS1B02G224800	2.84066	3.33309	3.34852	3.31002	3.90377	1.82394	2.51802	5.60161	3.87042	4.77578	3.18817	2.51948	2.77431	2.52593	3.93148	5.24423	4.18285	2.56295
TraesCS1B02G225000	0.420513	0.386222	0.399212	0.524668	0.928232	1.78287	0.354597	0.098842	0.298963	0.393119	0.87573	1.20787	0.528887	0.284469	0.228837	0.375645	1.02517	6.05248
TraesCS1B02G225200	0.0116755	4.62554	2.22901	27.042	39.1033	17.1019	0.0600041	0.211494	16.8991	26.8273	39.6249	18.8478	0.0211554	0.0392067	7.73496	9.16082	37.6767	21.803
TraesCS1B02G225900	0.0796196	0	0.0573223	0.789532	2.84904	7.60207	0.0224144	0.0190895	0.0278243	0.202501	3.11073	7.7855	0	0	0.0365995	0.0423958	1.03277	14.8736
TraesCS1B02G226000	9.91425	59.7188	109.685	117.162	74.8297	69.3057	11.8903	68.0275	128.981	118.38	65.1136	54.3658	7.88075	23.0393	125.154	97.3071	110.699	46.1309
TraesCS1B02G226800	3.30161	3.22052	3.0792	3.92168	4.43133	4.00815	2.48993	3.78559	3.18066	3.03651	3.6921	4.46354	1.63479	2.21526	3.29079	3.96681	4.54519	5.10862
TraesCS1B02G227600	0.964212	1.22003	0.855277	1.32598	1.99938	1.48943	0.469064	0.429381	0.67435	1.56151	2.53831	2.41057	0.385601	0.272084	0.626393	1.21955	2.28994	1.0152
TraesCS1B02G227700	1.61511	1.77196	1.95997	0.426768	0.53704	0.344787	0.953289	2.8176	1.44017	0.665899	0.720233	0.871163	0.435566	1.43799	2.09877	1.92687	0.997501	0.648174
TraesCS1B02G227900	0.803351	0.46324	0.524155	0.543225	0.53277	0.5241	0.998452	0.681385	0.554909	0.420526	0.488387	0.504227	1.22862	1.02209	0.767622	0.501206	0.561963	0.385318
TraesCS1B02G228300	1.9332	1.25942	1.13419	0.682158	0.992868	0.983743	2.28586	0.608151	0.702897	0.920277	0.831274	1.41214	1.36073	1.0981	0.622582	0.795564	1.12956	0.546066
TraesCS1B02G229000	5.27198	5.85206	7.21756	12.7295	8.83252	13.0571	6.93102	8.29213	5.72933	11.1272	14.7005	13.4618	7.93052	3.90224	11.8679	5.6897	16.8263	8.224
TraesCS1B02G229600	2.9902	1.85081	1.11145	1.35373	1.32455	0.952257	0.921871	1.28802	0.901576	1.24556	1.26864	2.1384	1.23741	1.63613	1.70113	1.94508	0.797954	1.80813
TraesCS1B02G231500	0.0828652	0.389609	0.165108	0.0518337	0.505052	0.233551	2.60916	1.03936	0.389351	0.34526	0.185027	0.362517	2.31092	1.05681	0.909669	0.36101	0.300265	1.44011
TraesCS1B02G231900	0.874962	1.29113	0.912598	1.28211	2.04757	2.2488	0.644575	1.04265	1.04952	1.36602	1.73137	1.92678	0.700651	0.655312	0.949526	1.12676	1.51218	2.67054
TraesCS1B02G232000	11.3072	7.03312	5.94984	2.38598	2.37559	2.36018	9.75253	7.18496	6.08477	3.07386	1.726	2.27113	12.6675	8.81089	6.75247	5.35542	2.65888	1.01448
TraesCS1B02G232600	1.80687	0.533412	0.226784	0.099729	0.0159212	0.0486488	1.79318	0.883133	0.557502	0.0159615	0	0.114796	2.39789	1.46129	0.589186	0.639572	0.0834169	0
TraesCS1B02G232700	3.64408	2.47657	1.8049	2.03052	1.94282	1.15007	4.34361	3.37737	2.87638	2.2639	1.87678	0.972006	6.48894	5.29504	3.67815	2.66685	2.81838	2.31519
TraesCS1B02G233600	0.192987	0.680231	0.349638	0.819668	1.37053	0.620209	0.164906	0.290664	0.44372	1.13401	2.13102	1.9264	0.202612	0.274636	0.883992	1.35613	2.41953	1.31941
TraesCS1B02G234800	10.1152	24.1856	20.2798	9.42475	12.4258	15.2909	12.4998	23.411	23.139	12.0468	8.64692	12.7709	12.7937	24.7324	25.8755	22.5383	12.0811	4.84753
TraesCS1B02G235300	0	0.61543	0.175165	0	0.0122192	0	0	0.277159	0.123339	0.00770772	0.0422168	0	0	0	0.258661	0.0722802	0.0169215	0.0100941
TraesCS1B02G235800	1.11043	0.43656	0.609803	0.406272	0.360696	0.377242	1.52455	0.770192	0.9618	0.228437	0.236601	0.556187	1.4571	1.83072	0.935922	0.335609	0.456927	1.26227
TraesCS1B02G236000	0.170404	3.83061	3.957	22.4332	12.0647	5.73657	0.11994	2.62895	8.62288	17.1497	14.2883	5.76453	0.184647	0.780361	7.08288	11.8861	10.974	6.84492
TraesCS1B02G236900	0.233672	1.32182	1.3347	1.06892	0.522671	0.404528	0.199465	0.532004	1.65067	1.61527	0.873986	0.264537	0.0549159	0.163221	1.59659	1.81935	1.69894	0.153462
TraesCS1B02G238300	6.64279	2.56911	2.71119	1.54337	1.3697	2.15565	9.07836	4.30156	2.85297	1.93604	1.7679	2.17835	8.20596	5.2433	2.71776	2.62482	1.39691	0.79162
TraesCS1B02G238700	0.441905	0.463239	0.50309	0.793281	1.02673	1.4085	0.765042	0.59688	0.734361	0.707327	1.86484	1.60321	0.981607	0.628571	0.920037	0.782932	0.955061	1.83722
TraesCS1B02G238900	0.230013	11.9608	14.0248	40.5839	33.6799	11.3806	0.503137	6.84186	25.563	38.6412	20.8378	10.3681	0.284305	2.12118	11.8843	24.2544	20.5474	5.77778
TraesCS1B02G240700	0.0386473	2.24885	5.29034	2.4519	2.55386	1.09429	0.0695259	1.01017	6.98081	3.42514	2.1521	1.12583	0.0829051	0.24381	3.62378	1.6354	4.03542	1.00302
TraesCS1B02G241200	0	2.97849	1.55604	1.8593	1.78891	1.27028	0	0.0463447	4.1081	2.5888	2.11198	1.73123	0	0	0.812446	5.3084	3.17485	2.69254
TraesCS1B02G242200	0.834546	1.18375	0.975888	2.55596	2.86785	3.20445	0.94757	0.945792	1.05087	1.56389	2.45513	3.18771	0.813603	0.782433	0.811014	1.18461	2.29849	4.75332
TraesCS1B02G242300	1.54503	2.49024	6.08676	1.91032	2.70969	3.13366	0.988189	2.26819	2.96208	1.72489	2.3105	2.60853	1.52745	1.23454	1.07611	0.756956	2.81155	5.14838
TraesCS1B02G242400	12.2718	15.7172	26.5826	14.2845	12.036	14.4503	15.7682	19.5763	20.1884	15.3567	13.5126	11.6945	16.3106	14.2192	8.09621	9.50581	11.9193	7.82151
TraesCS1B02G242700	1.40928	1.35344	1.49772	1.20782	0.770985	1.25457	1.60671	0.92432	1.04578	0.988281	0.704978	0.804145	2.38271	1.76755	0.678452	0.771362	0.502299	2.30659
TraesCS1B02G243200	23.2233	4.50162	4.81883	1.48294	4.25172	9.53574	28.7749	6.10879	5.32733	2.41035	3.33897	7.2483	19.2674	17.126	9.1188	5.54664	1.69824	3.00803
TraesCS1B02G243300	0.0485671	0.159802	0.134323	0.11001	0.022315	0.126484	0.311724	0.100526	0.122352	0.116132	0.208977	0.121828	0.0541294	0.0974024	0.125381	0.0278996	0	0.025091
TraesCS1B02G243700	0.630258	1.09168	1.21559	0.980007	1.87965	1.27969	0.335981	0.681703	1.11052	1.08724	0.656203	2.07524	0.295414	0.39003	0.544175	0.957102	0.985786	1.91043
TraesCS1B02G244300	1.80011	2.12916	1.07554	4.25659	5.12615	5.42655	1.83664	2.17522	2.49035	3.32202	4.42624	6.43987	2.52504	2.20992	5.33124	2.8726	6.53133	6.61499
TraesCS1B02G245000	158.727	56.0461	46.6306	16.5219	11.7354	35.1536	118.323	62.2279	36.6525	16.2295	14.0008	27.152	116.262	87.79	48.1947	33.8525	16.5749	9.8953
TraesCS1B02G245200	430.604	148.698	127.618	45.3347	33.4359	93.0429	337.152	182.962	107.892	45.6195	39.9137	76.3948	346.658	247.94	149.357	95.0593	45.0484	25.027
TraesCS1B02G245400	1.31032	0.837001	0.566897	0.22475	0.358626	0.358611	1.38574	1.42704	0.390034	0.336844	0.503586	0.459995	1.28084	0.957209	1.2564	0.554809	0.525998	0.515336
TraesCS1B02G246100	1.37701	0.967537	0.75926	0.755811	0.859982	0.614281	1.08943	1.33435	1.28667	0.661872	0.767871	0.6965	1.13227	1.00731	2.29704	1.27009	0.876968	0.510755
TraesCS1B02G246400	0	24.9695	2.89392	54.0539	23.7584	6.43099	0	0	28.7668	68.5637	34.7496	9.21522	0.00983784	0	3.73659	90.3593	89.5664	0.131125
TraesCS1B02G246600	0.019653	0.391705	0.258867	0.18559	0.24754	0.19383	0.060904	0.562291	0.521475	0.551267	0.240185	0.243922	0	0.174498	0.85329	0.365124	0.289698	0.232386
TraesCS1B02G247400	0.195145	5.03762	6.66459	10.5083	23.295	17.2229	0.895732	4.62855	7.90771	10.295	9.45243	15.7401	0.174353	2.2874	7.08966	11.1087	12.5252	8.80356
TraesCS1B02G247700	19.2767	16.0241	36.1684	10.6945	15.2271	14.6111	9.52481	18.9394	7.90703	11.6374	12.1811	12.9978	6.58913	4.06047	9.07232	8.85985	12.1935	7.25418
TraesCS1B02G248500	6.90566	3.5383	3.41649	2.87512	3.00034	2.28323	4.83209	3.4043	3.10774	1.4427	2.54665	2.31988	3.10859	1.99066	1.92765	2.0633	1.09729	1.67881
TraesCS1B02G248600	0.113381	0.279298	0.32877	0.415542	5.48629	3.87923	0.100302	0.248334	0.245431	0.755155	1.19206	7.96813	0.131072	0.495329	1.72443	2.61631	2.02479	7.68248
TraesCS1B02G249000	0.0115717	1.26383	1.58995	21.4891	46.0639	53.5297	0	0.60088	3.7093	4.94629	82.3348	75.8909	0.0423861	0.197932	3.38727	2.219	26.2527	93.5651
TraesCS1B02G249600	0.870256	0.927371	1.18846	0.318952	0.108351	0.133181	0.496324	0.363436	0.308043	0.0902177	0.065632	0.0314959	0.558845	0.486367	0.452736	0.158818	0.159991	0.115219
TraesCS1B02G250500	0.558186	0.26936	0.221131	0.168641	0.161381	0.0325798	0.248317	0.527358	0.296195	0.140297	0.0339056	0.00740578	0.155524	0.16111	0.513464	0.187429	0.084745	0.0258537
TraesCS1B02G250900	0.958282	2.67754	4.01994	8.83531	20.0602	14.9523	2.14431	1.6641	6.91029	6.27065	14.1298	19.8011	1.36891	1.30737	6.82883	4.39546	9.99613	57.7184
TraesCS1B02G251800	7.13031	17.8548	65.5897	120.107	62.8173	54.0937	5.17795	5.61448	12.1561	73.3065	71.669	30.4127	2.94131	7.86579	10.7109	59.4248	222.203	64.2033
TraesCS1B02G252600	0.203559	1.3473	1.38489	2.16512	1.06333	0.75929	0.0673005	0.786849	1.48559	1.77941	1.41285	0.786483	0.0748821	0.224109	0.982775	2.31235	1.66974	0.260313
TraesCS1B02G253900	12.2139	23.0589	19.5598	14.6203	11.9908	13.0285	9.78196	30.7214	18.8263	17.4336	13.4725	13.4039	9.13782	10.8733	23.1016	19.3946	12.3626	6.94974
TraesCS1B02G254300	6.7778	3.64673	3.00497	0.858346	1.20898	1.50175	6.6586	4.20601	3.37013	1.54971	0.652494	1.40695	7.14525	5.36529	3.61314	2.7344	0.964109	0.480539
TraesCS1B02G254900	0.148903	0.298322	0.169542	0.154472	0.0743989	0.102079	0.136642	0.147586	0.224671	0.144287	0.0717002	0.0515139	0.115978	0.0959039	0.295922	0.27865	0.242183	0.133575
TraesCS1B02G255300	0.0317689	0.0166039	0.0587485	0	0.0312352	0.0643269	0.167005	0.399868	0.0990893	0.0507687	0.0339239	0.0534826	0.229179	0.590739	0.0177883	0	0.0214487	0
TraesCS1B02G260200	0.835799	0.615332	1.20124	0.623064	1.04302	0.859674	2.57591	0.992698	0.900539	0.544993	0.40875	0.513914	0.385325	0.717354	0.710647	0.621871	0.910484	1.03923
TraesCS1B02G260300	2.40533	13.6975	11.9617	5.97147	2.98547	2.93761	2.93066	11.1739	12.9502	9.53568	2.3706	2.81525	3.55184	6.16819	13.5543	13.7525	4.50379	1.97564
TraesCS1B02G261300	4.56257	13.2775	10.7437	6.3673	1.68591	1.5106	3.6647	6.8783	17.92	8.72155	2.59618	1.82881	3.02538	2.95143	6.36461	14.6559	6.59796	1.62837
TraesCS1B02G261700	4.01214	12.6954	11.8429	28.6119	16.6435	10.2915	4.4436	11.1745	15.663	25.3026	13.794	10.9923	3.63783	5.26062	13.342	24.1711	18.4972	8.38669
TraesCS1B02G261800	9.23025	33.3346	30.3318	97.7095	88.9891	63.3659	13.9991	26.9527	38.5136	75.0994	102.732	72.3969	12.4192	16.5145	40.5172	53.9056	90.066	108.226
TraesCS1B02G263100	0.258591	0.3043	0.462854	0.386062	2.95449	0.455106	0.482002	0.445151	0.34027	0.618395	0.56078	0.579127	0.556933	0.659849	0.388176	0.398356	0.590909	0.417892
TraesCS1B02G263400	2.10758	4.22426	4.58979	17.0965	12.9372	11.3241	2.52276	4.6343	6.11952	13.497	15.7388	11.0564	3.4056	3.53977	4.16013	6.28788	10.3655	20.7978
TraesCS1B02G264600	0.00791593	0.429221	0.759362	0.300645	0.019505	0	0	0.323813	0.469121	0.131917	0.0226196	0.0222486	0.00833838	0.0089414	0.374983	0.171797	0.0834498	0.0278956
TraesCS1B02G266700	1.84583	1.00497	1.61897	0.532917	0.82282	0.316773	2.14794	1.56386	1.38193	0.650025	0.348585	0.273526	2.153	2.1223	0.872552	0.911764	0.392928	0.217069
TraesCS1B02G267300	0.427954	0.285146	0.226052	0.0419068	0.139846	0.0475134	0.0938176	0.624703	0.500819	0.132085	0.0130445	0.0392379	0.10751	0.236794	0.333419	0.454503	0.160523	0
TraesCS1B02G267500	0.659165	0.287366	0.316771	0.0639681	0.119757	0.161197	0.476479	0.210876	0.213097	0.107679	0.14842	0.0915271	0.316313	0.485447	0.153154	0.348437	0.119945	0.0811793
TraesCS1B02G267700	0.256904	0.635156	0.982685	0.978848	2.72342	2.18195	0.255512	0.391549	0.41535	0.637054	1.63984	2.20057	0.11425	0.228322	0.541653	0.552518	1.04016	1.0362
TraesCS1B02G268800	0.0266677	1.57804	2.79082	1.33276	0.470701	0.358828	0.0425274	0.547341	2.25704	1.20017	0.418743	0.207454	0.0104986	0.180912	1.4032	2.67957	1.95557	0.477654
TraesCS1B02G269100	61.0586	24.2436	22.1615	6.74918	3.63612	3.73735	51.7954	27.5448	18.8609	8.34052	3.44427	2.6575	69.6958	40.7848	27.9741	18.9649	8.87131	2.30567
TraesCS1B02G269400	133.384	96.9101	88.6283	181.618	183.403	117.943	110.45	80.5335	102.185	177.007	228.147	139.762	110.584	96.776	98.5171	96.842	182.96	175.862
TraesCS1B02G269700	3.05061	2.33963	3.56759	2.94143	4.83012	4.10419	4.13953	4.94799	3.4172	2.99484	4.24733	4.07621	3.88236	3.17786	3.25446	3.81453	3.84249	3.59563
TraesCS1B02G269800	2.70152	1.31688	2.04365	0.973135	1.54265	1.73113	3.10145	2.20023	1.03283	1.16609	1.22419	1.53102	3.51604	1.90602	2.18598	1.5067	2.17507	1.25042
TraesCS1B02G272000	1.10335	0.819003	0.838228	0.265074	0.250231	0.228235	0.723775	1.41372	0.835841	0.187721	0.0727483	0.0492474	0.401285	0.47363	0.948882	0.6785	0.120303	0.103584
TraesCS1B02G272100	4.60406	3.95371	3.74884	0.525562	0.723167	0.697919	2.61254	6.97165	3.40962	0.770053	0.311053	0.213235	0.829247	2.54652	4.62246	2.85344	0.736306	0.267677
TraesCS1B02G272600	0.782131	0.822029	1.06723	0.405992	0.573062	0.372514	0.788816	1.33502	1.1031	0.624816	0.828636	0.405007	0.754014	0.997652	0.892849	0.981359	0.547416	0.897286
TraesCS1B02G272700	0.475683	2.46911	2.19237	9.31849	14.1354	11.3316	0.864585	2.52758	2.94833	7.07033	13.1897	9.89708	1.02832	0.917734	2.7727	3.12399	9.32156	14.5325
TraesCS1B02G273100	366.545	194.073	158.867	103.861	102.578	143.05	306.363	186.185	152.328	106.652	103.128	131.456	377.327	336.701	200.811	148.047	115.863	70.9159
TraesCS1B02G273300	0.222266	1.94885	1.48494	4.16085	6.14975	14.2115	0.321461	1.07216	2.07434	4.8245	6.88003	12.0866	0.320917	0.426171	0.648338	1.98349	4.07038	4.57217
TraesCS1B02G274100	0.405999	1.28758	1.78218	2.12903	1.04575	0.829562	0.0829863	0.927645	1.96983	1.12864	1.78728	1.53262	0.0609569	0.380308	1.43257	1.04738	2.4466	1.12312
TraesCS1B02G274200	0.0123533	0.445991	0.519109	0.79479	1.10513	0.975837	0.0120033	0.341025	0.390086	0.590497	0.912791	1.17685	0.0148526	0.0844331	0.535866	0.679064	0.721667	1.18214
TraesCS1B02G274300	0	0.0740298	0.0446093	7.35483	11.1467	11.1491	0	0	0.0289992	4.83244	14.4887	16.0039	0.0154131	0.194586	0.152098	1.13768	8.24347	16.6813
TraesCS1B02G274900	0.797085	0.779566	0.454386	0.27831	0.286913	0.40553	0.619226	0.570652	0.573088	0.669256	0.53361	0.719184	0.654749	0.450499	0.461189	0.23125	0.251108	0.0798827
TraesCS1B02G275200	2.14346	5.29611	6.38792	4.38894	4.93676	4.10303	1.34088	3.4939	5.90579	4.4162	2.92165	3.87391	0.913011	1.41416	1.42033	1.87236	1.97127	3.89857
TraesCS1B02G275500	6.89042	2.96301	3.06355	2.03813	1.89944	2.89721	7.94254	4.99393	3.42109	2.73893	2.2382	2.28055	11.017	8.25994	4.23979	3.23764	2.1642	0.331792
TraesCS1B02G276200	4.36128	10.2161	20.3027	1.35395	2.92597	5.58155	16.9232	6.55155	7.45317	3.05874	1.49835	1.69902	5.76396	10.1235	4.30923	5.66519	9.04816	3.13436
TraesCS1B02G276500	0.0263128	0.210994	0.561923	3.15395	25.2895	15.8043	0	0.274846	0.186471	2.05351	6.17793	14.7822	0.0436416	0.755962	0.470542	0.916753	24.7242	97.667
TraesCS1B02G276800	0.37963	6.31277	8.97008	0.745506	9.90505	8.85672	0.621552	5.05043	9.538	1.42532	1.91492	6.75641	0.159199	2.03388	7.77613	2.08702	6.89438	43.8536
TraesCS1B02G277000	13.1778	12.7922	54.134	3.68468	3.51532	7.64572	12.1377	6.28354	4.52438	5.4125	3.58346	7.05906	9.70595	11.8295	11.2785	14.5647	29.6981	9.29757
TraesCS1B02G277100	0.111254	2.31203	3.42739	6.19658	9.30649	8.07416	0.0880091	0.539023	3.40688	5.20731	3.89008	7.70158	0.137538	0.307231	4.43493	4.41919	8.09482	6.7962
TraesCS1B02G277500	4.14288	9.76387	7.15408	30.8348	27.4534	16.9581	4.07065	10.5453	8.68743	20.9741	37.6669	23.0459	3.05801	3.56274	8.43118	9.46422	26.5891	8.88853
TraesCS1B02G278100	35.4615	91.8259	79.0608	22.2428	4.16103	1.15827	13.5069	80.3566	85.7804	28.7894	4.70024	0.485424	0.105184	18.4256	50.923	56.9384	25.0712	0
TraesCS1B02G278300	0.0526142	0.777519	1.2963	13.0036	4.73712	5.44896	0.0396257	0.286996	2.95989	7.34992	9.77909	4.54608	0.122312	0.300597	1.6756	3.79108	7.68142	5.01696
TraesCS1B02G278400	0.652225	2.18251	1.38366	2.97739	1.2368	0.814135	0.270445	1.23116	1.75156	5.10576	0.938097	1.39922	0.212002	1.10082	1.64573	3.83434	3.48376	2.24561
TraesCS1B02G279100	2.23066	86.7422	83.5788	276.796	315.199	96.8191	3.0565	29.6181	263.492	343.598	320.561	178.381	2.94261	10.8107	190.84	117.124	387.055	178.101
TraesCS1B02G279400	1.3362	9.26509	14.5655	18.0043	13.2069	8.28208	1.12768	7.15799	12.8094	22.5537	11.4742	7.41802	0.870741	2.576	11.6476	20.1425	16.8511	5.31386
TraesCS1B02G280100	0.0736655	0.824107	0.836968	1.75168	2.98108	2.94526	0.0560055	0.362178	0.773529	1.86878	3.62076	3.63951	0.0623464	0.546388	1.60923	2.1428	3.5706	6.70831
TraesCS1B02G280300	0.052093	0.987706	0.893086	2.32891	3.23273	3.47451	0.100638	0.458176	0.51757	2.2272	3.71581	4.14577	0	0.710075	1.629	2.25728	3.60018	7.60965
TraesCS1B02G280400	0.646194	11.3952	9.63276	4.75715	3.57058	1.7789	0.800357	4.96711	9.98826	6.97071	2.40859	1.19402	0.346915	2.45002	6.87088	9.54509	6.08769	0.452848
TraesCS1B02G281100	0.709423	2.11911	2.02964	1.6649	4.39692	4.61517	1.00819	2.17583	1.01283	1.66966	4.80201	6.31983	0.599485	0.267439	2.09194	1.13755	5.8854	6.1151
TraesCS1B02G281200	0.0855582	0.0495815	0.37077	0.0509918	4.07887	0.684439	0.107022	0.0148645	0	0.0425317	0.320727	1.99815	0.0286389	0.153935	0.169549	0.150693	2.18565	16.1777
TraesCS1B02G283100	0.206204	0.301328	0.263377	3.82139	6.41528	3.62329	0.0447389	0.586573	0.22672	1.00721	8.57056	4.48254	0	0.126913	0.535786	0.313047	5.35663	3.35956
TraesCS1B02G283300	22.2228	16.978	32.2723	13.6776	23.9341	44.3462	11.4906	21.6793	13.6726	14.2269	25.6777	38.5769	5.56703	9.09915	12.0754	19.0858	19.819	126.487
TraesCS1B02G284200	3.77411	1.40827	2.11541	0.855503	1.64269	1.69674	2.08487	1.89274	0.752359	1.06096	1.17462	1.43512	1.67562	1.27452	1.69935	1.26584	2.32514	2.3729
TraesCS1B02G284300	0.482589	5.59694	5.90725	9.08821	7.72289	3.83104	0.568418	3.52041	6.75849	10.8255	5.83894	3.4584	0.317679	1.17274	4.97696	11.7634	7.42547	2.2759
TraesCS1B02G284600	0.722207	0.901573	1.21449	2.75766	2.24279	0.926588	0.856832	0.725401	3.11686	1.47173	2.22908	1.06448	1.09759	0.767551	1.41115	0.519039	2.27443	1.23024
TraesCS1B02G285800	4.52535	0.682135	0.800985	0.907897	1.25731	0.844309	2.53999	1.33198	0.83727	0.645989	1.5866	0.763961	1.60846	1.91226	0.915538	1.10853	1.6185	0.586269
TraesCS1B02G286300	1.82643	0.983281	3.24685	1.39625	1.11547	1.48749	0.66528	0.899651	0.79347	0.943423	0.889726	0.847018	0.414982	0.610522	1.19831	2.02988	3.64976	0.563131
TraesCS1B02G287100	8.09456	8.31749	7.52965	3.56784	3.22915	6.59171	8.42509	8.32904	7.11123	4.44694	2.66592	5.8406	10.1221	10.0948	10.9369	7.88323	4.47187	4.128
TraesCS1B02G287300	0.439196	0.170011	0.171899	1.53796	2.18265	1.50836	0.114546	0.06705	0.358002	1.92258	4.66124	1.12427	0.0661736	0.141702	0.25165	0.11944	4.43924	1.90592
TraesCS1B02G287700	11.1607	6.12933	5.06129	3.01643	2.70123	1.33098	10.1912	6.90268	5.97849	3.14911	1.74568	1.66269	11.6233	8.24569	5.65557	7.64671	3.37261	1.26667
TraesCS1B02G287800	2.73309	4.9932	15.8937	10.49	12.8471	8.0986	2.42616	2.72364	3.00882	8.68703	13.3821	6.79071	2.03727	5.11284	12.1855	17.3589	26.3355	25.3694
TraesCS1B02G288800	0.14091	1.39842	0.994572	1.59299	3.75367	3.34291	0.249626	1.02161	0.69169	1.43411	5.73903	3.40829	0.231301	0.247019	1.02428	0.917058	3.5045	4.61102
TraesCS1B02G289200	13.8008	7.54025	6.47226	5.01249	4.84678	12.152	12.8447	9.8024	7.40344	6.26371	5.02619	10.0944	17.5859	15.4771	10.9762	8.57202	5.3684	4.91983
TraesCS1B02G289600	1.06733	3.97247	3.72073	4.11276	3.17517	1.92851	0.89676	3.91831	4.76238	5.49705	2.41711	1.74398	0.609887	1.18046	4.48046	5.77487	3.36362	1.42038
TraesCS1B02G290000	4.88234	4.81159	10.3142	21.8707	19.2027	33.0631	3.78321	5.13453	7.37548	10.4382	24.2472	24.8734	3.23365	4.96535	4.4511	4.47213	23.5043	49.9147
TraesCS1B02G290500	2.32611	7.86103	6.07113	16.8609	27.4662	35.6626	2.49152	6.44431	8.61356	17.5485	29.5487	40.5518	1.90273	2.9905	5.85262	12.8476	25.234	41.3219
TraesCS1B02G291200	1.71068	1.78008	1.70273	1.7717	2.27212	2.56082	2.84082	2.08783	1.79456	1.78288	1.82905	2.50496	1.08072	1.69959	0.96383	1.41401	1.36457	1.85104
TraesCS1B02G291300	0	0.857267	0.849226	0.216123	0.0269231	0	0	0.352013	0.590058	0.129133	0	0	0	0	0.277134	0.458097	0.186455	0
TraesCS1B02G291500	21.3822	56.3911	74.1064	20.5671	15.5202	9.13958	28.6148	42.3108	52.5695	33.6045	12.1295	7.77817	23.7517	32.4615	48.7831	60.9725	45.6179	7.25232
TraesCS1B02G291700	0.0685659	0.0983142	0.294571	1.6346	2.59324	2.28731	0	0.204785	0.431045	0.785829	1.24782	2.02237	0.0533505	0.375612	0.135809	0.317358	2.97264	3.81188
TraesCS1B02G292100	0.0195431	2.58578	0.922859	0.156129	0.041642	0.0235267	0.0403606	1.6922	0.698539	0.131311	0.0213849	0.042567	0	0	0.936039	0.710724	0.050578	0.0899206
TraesCS1B02G292200	0.0488634	1.6819	2.13955	0.210576	0.169319	0.41366	0.0074203	0.229688	2.19606	0.54332	0.112115	1.15292	0.0243775	0.0198885	0.698611	1.57336	1.28416	1.35087
TraesCS1B02G292300	11.0909	13.4801	23.7737	9.92656	11.0841	18.7306	9.36304	12.4738	11.3379	11.8835	11.1663	13.4573	8.46139	7.91942	8.93919	16.0029	16.0116	43.4771
TraesCS1B02G292600	0	3.57787	4.63819	1.70375	2.83031	0.420868	0.053387	1.0115	13.7529	1.90333	1.08905	1.14565	0.0601691	0.120446	9.46731	0.390513	1.53207	0.234242
TraesCS1B02G293100	0.0620479	10.0164	9.65104	63.3268	17.2742	4.094	0.597945	2.33213	19.4935	63.0796	19.4262	4.00188	0.412546	0.884039	10.4291	37.5197	30.8636	6.90108
TraesCS1B02G293500	31.2516	10.8666	9.27956	2.73893	2.85031	4.09757	26.6241	12.9082	7.84711	3.1522	2.69774	3.13769	26.829	18.1188	8.99064	8.16185	2.60649	0.93123
TraesCS1B02G293700	1.83673	2.12105	1.62487	0.739688	1.34551	0.880209	1.76421	2.27253	1.6205	1.34695	0.917383	1.06149	1.99213	1.74485	1.53858	1.66316	1.23065	0.268693
TraesCS1B02G294300	26.739	12.6555	12.2578	29.178	44.3823	76.002	12.2652	8.61411	7.27593	24.5363	31.4158	70.1389	8.73943	9.6505	13.4803	25.6479	27.9589	15.4352
TraesCS1B02G294500	0.330795	0.0449246	0.17113	6.39058	10.288	13.9195	0.0607429	0.0216294	0.249717	4.56781	20.3606	18.2499	0	0.0259841	0.0733629	0.404648	9.33391	26.6203
TraesCS1B02G294600	0.148825	0.989633	0.63288	6.17103	9.54616	6.74696	0.184806	0.236322	0.909205	3.57131	10.416	9.13069	0.0342554	0.210948	0.966758	1.91429	8.90286	10.4484
TraesCS1B02G295000	1.10019	2.94571	2.46597	1.54557	1.70796	2.01112	3.35764	3.83408	3.53004	2.14568	1.77346	2.29542	1.75409	2.4395	2.00052	2.19691	1.61174	1.12644
TraesCS1B02G296000	0	0.747742	0.331834	0.869812	0.830432	0.644155	0.228116	0.278774	0.80569	1.06784	0.96147	0.658183	0.118397	0.129748	0.272215	0.838592	0.914834	1.05449
TraesCS1B02G296400	2.0423	38.2435	41.9665	24.9588	26.9008	15.4299	3.24884	27.595	30.7013	42.3703	17.7367	11.5324	1.4256	17.8921	107.069	95.8532	46.9603	6.27266
TraesCS1B02G296500	1.55322	0.823956	0.91551	1.22509	0.913812	1.34475	1.30734	1.30103	1.27483	0.841368	1.34817	1.40918	1.51736	1.66182	0.839936	1.17542	1.34869	0.650909
TraesCS1B02G297400	0.312101	0.0977964	0.196319	0.0324166	0.0655487	0.0869465	0.161866	0.177245	0.0654291	0.0666636	0.0786709	0.102331	0.24412	0.281	0.356086	0.0585098	0.0869736	0.0124472
TraesCS1B02G299300	2.34886	3.58079	5.39236	5.59175	5.42308	6.85779	4.89623	2.20881	3.08117	6.54372	3.58527	1.81394	4.06903	8.46981	4.18889	7.47742	6.51795	9.90584
TraesCS1B02G299500	0.763889	0.660353	1.04201	1.6506	1.75123	1.47481	1.08699	1.5188	1.49803	1.3878	1.49111	0.836168	0.930503	1.39267	1.38153	1.5091	1.71841	2.48775
TraesCS1B02G300100	0.0283842	1.93541	2.02524	1.34011	1.15677	0.998922	0.0865239	1.22869	1.24094	1.07874	0.928885	1.02271	0.0316901	0.972262	1.55898	1.50845	1.3196	1.37766
TraesCS1B02G300600	5.16342	4.01449	4.68713	1.64573	3.25301	3.15246	3.6449	3.74256	2.72273	1.90105	2.70071	3.41599	2.63217	3.91154	3.17799	2.67025	2.39021	3.29523
TraesCS1B02G302000	0	2.37234	2.2981	0.513395	0.0104949	0.0792169	0	0.180816	3.20079	0.842219	0.0100454	0.0298007	0	0.0101691	0.885051	3.71914	1.79471	0.0205027
TraesCS1B02G302300	2.87383	1.55666	0.862049	0.950028	1.28669	0.928873	1.56401	1.05639	1.30781	0.708449	0.827373	0.586364	1.48484	1.45286	0.662583	0.712589	0.837401	0.289902
TraesCS1B02G302600	1.80484	0.872702	0.668636	0.492834	0.680976	0.388728	0.880882	0.643181	0.358149	0.444311	0.34541	0.284807	0.937509	0.840444	0.561955	0.588484	0.494911	0.059331
TraesCS1B02G304400	0.256477	10.2681	8.37386	4.81432	0.22524	0.19876	0.10059	0.928488	12.2388	4.99882	0.0520484	0.0214317	0.220757	0.0933817	4.00049	19.7638	7.02211	0.0294436
TraesCS1B02G304800	0.634207	0.499152	2.26525	1.95308	3.37394	4.57058	0.144391	0.255014	0.0891165	1.74069	4.4951	7.38853	0.291388	0.50654	1.66222	4.0702	15.0829	15.3713
TraesCS1B02G306500	0.731365	1.49622	1.08284	4.51257	6.39375	3.28087	0.492866	1.65232	1.71249	2.6581	6.70246	4.92853	0.127883	0.757196	1.51774	1.9028	6.27427	4.99328
TraesCS1B02G309000	0.268687	1.99855	1.58569	2.14247	2.21269	0.941074	0.648926	2.21248	1.59333	1.62302	2.27045	1.13284	0.412833	1.04759	1.22538	1.09256	2.78142	1.19533
TraesCS1B02G309100	0.310913	1.48332	1.46763	3.79854	1.95981	0.581765	0.388825	1.89165	1.85236	2.94072	2.27966	0.512964	0.336008	0.566673	2.08644	2.75679	3.24449	0.521037
TraesCS1B02G309600	7.9952	12.1194	12.542	7.24764	7.92288	5.14883	8.16093	10.8235	12.5585	8.21947	6.12095	4.33572	8.69222	5.85386	10.0848	6.96855	6.311	1.4637
TraesCS1B02G310200	0.130576	0.343959	0.3582	1.1361	1.83135	1.29021	0.608227	0.215389	0.333586	0.469935	0.825496	1.56646	0.545482	0.380732	0.194139	0.274619	0.960997	2.10965
TraesCS1B02G310300	2.89461	6.33807	11.6603	13.8577	24.7963	36.4489	2.10718	5.1584	6.31553	11.2459	28.8741	23.4173	2.55262	5.74014	13.2061	15.4579	26.3283	20.6918
TraesCS1B02G310400	2.61497	14.078	14.5851	21.2565	44.7523	10.4394	1.82854	2.00781	17.4078	37.7491	10.6825	11.4589	0.347791	2.80094	8.65959	39.7802	44.4635	14.6751
TraesCS1B02G311200	2.24596	7.70847	5.41048	21.6012	24.5051	14.8588	2.98507	6.08234	8.48735	17.6893	26.5136	19.6876	3.49827	6.10109	16.3938	14.938	27.9392	27.0913
TraesCS1B02G311300	1.35987	4.40169	3.24071	12.8154	15.517	11.974	1.58109	3.66847	5.11042	10.2028	15.6533	14.0022	1.95408	3.3085	8.78519	9.24095	16.4306	24.4749
TraesCS1B02G311700	0.115911	0.609695	0.746004	1.23118	1.42031	0.927165	0.135875	0.395367	0.299441	1.14097	1.58766	1.2996	0.134874	0.327117	0.592617	0.845384	1.30279	1.61947
TraesCS1B02G312000	0	0	0.0392932	2.96797	7.51237	9.53506	0	0	0	1.3809	21.635	14.0159	0.0536798	0.0209451	0	0	5.92052	13.5619
TraesCS1B02G312100	5.60027	26.0962	20.1774	17.7393	13.5219	10.7834	5.24324	16.9537	20.0716	16.9194	12.4297	9.09376	5.59754	12.5194	23.1266	21.25	15.9392	6.54188
TraesCS1B02G312400	0.151266	7.81793	5.93821	4.18722	2.43581	1.06845	0.360475	3.85496	6.3097	5.67904	2.27452	0.73303	0.212089	2.51811	7.83496	6.48915	4.01515	0.756832
TraesCS1B02G312500	0	0.321512	0.275494	0.0611767	0.111081	0.0376379	0	0.142917	0.168832	0.145589	0.0319304	0.0382806	0	0.0478422	0.231857	0.200766	0.147817	0.0492903
TraesCS1B02G313400	0.600311	0.73795	0.70153	0.987195	1.68643	0.472986	1.33946	0.745975	0.689694	1.10281	1.84459	0.870828	2.12599	0.891803	1.05664	2.06689	1.76358	0.618533
TraesCS1B02G314000	0.301835	0.295376	0.807983	0.968858	2.10205	2.33818	0.327614	0.58195	0.5018	1.3847	2.24792	3.56852	0.362298	0.346461	0.142391	0.430639	2.27611	5.83384
TraesCS1B02G315300	0.868676	0.206116	0.382507	0.115398	0.182258	0.198404	0.694395	0.444874	0.313574	0.124388	0.15327	0.163214	1.08051	0.480395	0.245608	0.163322	0.125423	0.32776
TraesCS1B02G315700	0	0.0224741	0.0214458	3.54283	3.64933	1.84499	0	0.065193	0.0485195	2.60315	5.79064	2.70109	0	0.0116801	0.0664091	0.657022	4.95811	2.3355
TraesCS1B02G315900	2.29521	2.43934	3.73824	2.02118	3.06826	6.03922	0.989026	2.71787	2.99728	1.99123	2.03115	5.0239	1.33563	0.687886	1.30984	1.15598	1.86068	9.34205
TraesCS1B02G316800	2.84984	3.06987	1.82147	2.27027	2.66546	3.30083	1.86318	2.08923	2.03845	2.27418	2.55344	3.18539	1.51327	1.76506	2.14731	2.58108	2.86914	1.31075
TraesCS1B02G317500	0.500143	18.2732	11.1946	107.717	171.113	32.5032	0.795334	4.42889	13.5945	108.112	177.431	78.461	0.469905	2.57049	20.514	77.9415	167.416	98.8422
TraesCS1B02G318800	1.41916	1.41864	0.970435	2.4922	2.89385	2.9843	0.731314	0.999569	1.3352	2.12712	3.45755	3.80631	0.65638	0.891966	1.60137	2.05375	3.779	2.9342
TraesCS1B02G320400	0.116972	0.868611	0.933438	2.21377	3.00264	2.24796	0.0620964	0.607777	1.25753	1.49048	2.70989	2.4265	0	0.169341	0.81827	1.75751	3.16925	2.3767
TraesCS1B02G320900	25.8448	11.6419	8.33117	2.78995	2.61336	3.92312	21.9342	14.2138	7.14792	3.53134	2.47483	3.63825	18.6946	14.209	8.32826	7.3839	3.01771	0.656271
TraesCS1B02G321100	0	0.021357	0.020809	1.51697	0.518202	0.118539	0.0103357	0.0242334	0	1.47926	0.745732	0	0	0	0.0110468	0	1.19487	0
TraesCS1B02G321200	0	0.253982	0.134192	0.439877	0.320453	0.140385	0	0.0291919	0.179811	0.464801	0.495611	0.0941065	0	0.00227145	0.0430135	0.558904	0.766904	0.0114491
TraesCS1B02G321500	0.0108831	2.46461	1.98833	3.94934	8.48466	7.15212	0	0.395117	1.27829	1.75817	7.26432	4.79015	0	0.0195589	0.591627	1.30272	3.53594	7.99942
TraesCS1B02G321800	5.11957	15.4104	16.5519	27.3847	25.454	11.5749	5.49538	11.4428	22.0275	32.1073	20.8053	14.6541	5.95283	6.74982	21.7855	25.624	31.4346	13.5034
TraesCS1B02G322100	14.527	64.5014	101.953	68.9221	108.522	103.42	14.9798	58.5572	64.4459	69.7644	73.6422	103.571	9.73806	25.1308	53.4403	49.0487	74.1172	113.405
TraesCS1B02G322500	0.0664609	3.66996	5.00444	2.37248	1.58795	0.794307	0.0534199	3.9091	5.86242	4.1923	1.32942	0.784057	0.13036	1.46477	6.21698	5.09236	3.66974	0.455428
TraesCS1B02G324000	0.0216504	0.130691	0.0891276	0.477573	0.576177	0.178374	0.0895224	0.0628688	0.0339954	0.350171	0.447307	0.274644	0.0672088	0.059516	0.0900434	0.172885	0.387538	0.465715
TraesCS1B02G324300	0.267774	6.59133	12.987	1.63449	1.37729	1.3869	0.287269	2.44947	11.6884	1.90147	1.74044	2.01801	0.252705	0.320119	5.24001	10.2163	2.711	2.15699
TraesCS1B02G325700	0.695016	0.551376	0.845429	0.32032	0.605516	0.232359	1.61257	1.00196	0.749181	0.429875	0.0761224	0.26496	0.892869	0.775301	0.377617	0.687146	0.303176	0.0918438
TraesCS1B02G326000	0	1.91055	0.847188	0.289891	0	0	0	1.19545	0.475751	0.0996393	0	0	0	0	0.695962	0.454233	0.061909	0
TraesCS1B02G326600	5.81354	10.4798	9.5074	8.65677	10.1485	9.28649	15.7481	9.51117	11.1765	10.708	10.9653	12.8156	9.19541	10.1363	11.2606	15.0521	12.7635	12.1569
TraesCS1B02G327200	1.04266	1.03719	1.48647	0.408116	0.237935	0.528614	1.15064	1.39048	1.14155	0.51175	0.354097	0.505873	1.31258	1.99004	1.38174	0.853606	0.412182	0.442387
TraesCS1B02G327600	15.2067	17.8809	18.7419	22.1422	21.5128	20.1398	22.0327	25.9799	25.6461	20.0675	20.4717	17.3529	15.3181	16.0517	9.90623	21.19	12.4837	17.2581
TraesCS1B02G328000	6.29621	12.4381	13.2836	14.0959	29.5209	79.7441	3.76817	9.64711	7.2366	11.8819	28.33	48.9011	1.96506	2.65732	6.53975	8.25272	22.3545	11.8142
TraesCS1B02G328200	0.947473	0.558792	0.150743	0.0769521	0	0.158456	0.323452	0.411807	0.151495	0.199729	0.0328046	0.279255	0.377799	0.954701	0.454537	1.41252	0.755293	0.444727
TraesCS1B02G329500	5.03098	3.02533	4.30543	2.05832	1.83016	3.50346	7.20389	3.81169	2.80788	2.41257	2.78823	2.96962	6.42123	5.10066	2.16548	2.41547	2.35654	2.39738
TraesCS1B02G330300	1.94952	2.08115	2.49865	2.96216	2.69623	2.85896	3.05882	2.96942	2.94966	2.62402	2.16217	2.66783	4.29981	2.93056	2.90973	2.77699	2.30036	1.70963
TraesCS1B02G330400	0.196295	3.36745	4.93768	46.3839	29.4338	5.49332	0.637581	0.986163	4.1832	41.769	23.8337	5.09999	0.429898	0.526127	3.94311	18.1005	26.9427	1.27631
TraesCS1B02G331200	0	0.0608346	0	0.786031	1.77027	5.06526	0	0	0.0156784	1.08692	1.84303	4.55358	0.0160661	0.01673	0.0381236	0.188992	0.858685	0.577243
TraesCS1B02G331300	0.349763	3.89522	4.29926	14.764	12.1031	6.09902	0.598044	2.43654	6.31236	16.0242	12.0084	6.70415	0.247752	0.881487	6.8583	12.387	14.5838	7.68068
TraesCS1B02G331500	0.451775	1.37705	0.964714	1.23369	0.677644	0.569952	0.273163	0.844412	0.713932	1.34528	1.09532	0.548671	0.309605	0.44738	0.717231	1.23101	0.974065	0.159224
TraesCS1B02G331900	4.42845	5.13033	8.59026	6.1131	7.38466	9.89888	4.20636	4.21709	5.46786	4.83487	7.07259	6.85667	3.75458	3.81865	2.07902	2.00549	4.6077	9.00209
TraesCS1B02G332400	5.7913	4.42289	5.27548	2.94127	3.18718	3.33644	7.49627	3.15454	3.87041	2.47816	4.14389	3.4258	6.44096	6.67337	4.18089	6.17722	6.17122	2.13805
TraesCS1B02G332500	0.0371993	0.0524188	0.246729	0.107566	0.262974	0.145864	0.0966922	0.146992	0.324025	0.234696	0.133575	0.263074	0.0441811	0.14633	0.135356	0.137389	0.110107	0.617196
TraesCS1B02G333400	10.4247	3.52781	3.67781	1.16631	0.789479	1.77365	6.0709	6.46402	3.21863	0.914375	1.06912	0.931795	4.49692	4.80027	5.57546	3.78806	1.5224	0.501008
TraesCS1B02G333500	2.22363	1.82344	1.92814	0.768913	0.917583	1.43365	2.93195	2.23835	1.76549	1.1279	1.01538	1.18736	3.27222	2.13495	2.1263	1.63013	1.43265	0.974775
TraesCS1B02G334100	0.769421	2.3248	2.31472	5.34578	5.76426	11.1852	0.861981	1.05567	1.49635	4.40016	6.36313	6.82097	1.53141	2.00514	2.0843	2.66477	4.96988	3.92418
TraesCS1B02G334900	2.08845	4.09623	3.33844	0.878705	0.26667	0.388897	0.939781	3.40284	3.86497	1.13231	0.191728	0.238766	0.615752	1.61855	3.45689	2.6602	0.812347	0.605157
TraesCS1B02G335200	0.0112517	0.0395858	0.0321428	0.467348	0.635909	0.320205	0.00544746	0.0384695	0.0282305	0.208771	0.367611	0.297601	0.0129862	0	0.0123261	0.0935209	0.177977	0.699752
TraesCS1B02G336200	7.6782	4.45328	3.2667	0.871344	1.05234	0.92443	7.41732	4.43182	3.78552	1.76664	1.33743	0.688027	7.0478	6.94826	3.98553	3.00501	1.06527	0.361124
TraesCS1B02G337400	4.39084	5.88543	10.4561	11.0569	10.4863	6.23119	1.9525	3.74053	6.69498	12.733	9.5966	9.85471	2.24567	2.5442	2.50916	5.72899	8.57707	13.0819
TraesCS1B02G337500	1.6651	2.11192	2.29489	2.13755	1.93074	0.989453	3.20432	3.1366	3.07269	2.29442	1.51219	1.41694	3.84072	3.06824	1.91015	2.21838	1.50557	1.65622
TraesCS1B02G337700	0.0393279	0.700294	0.712285	0.123118	0	0	0.0412068	1.88659	0.59473	0.0458129	0	0	0	0.0204307	0.943667	0.724817	0.290972	0
TraesCS1B02G338600	2.59838	5.83435	8.21958	7.83755	9.47172	4.94289	2.47856	5.05225	7.46862	5.57863	6.22572	7.85326	1.72272	2.00628	2.44442	2.32442	4.21299	4.90601
TraesCS1B02G338900	0	0	0	1.38675	3.80614	0.368035	0.0254458	0	0	1.77332	8.42521	1.1625	0	0	0	0	7.25664	0
TraesCS1B02G339000	7.67386	22.1703	23.0195	112.068	129.573	114.152	14.4328	13.9976	28.4534	84.9486	125.162	133.839	14.8602	24.3376	28.9499	52.8781	123.565	299.345
TraesCS1B02G339500	0.480201	4.87691	2.74287	7.44673	7.88104	7.28431	0.276249	1.52471	3.66058	7.09873	8.6898	6.60054	0.423042	0.811758	5.14923	6.31076	7.22192	12.409
TraesCS1B02G340700	0	1.41755	0.581878	0.099392	0.365323	0.971155	0	1.05896	0.287008	0.150531	0.989538	0.924021	0	0.0183365	0.485861	0.334798	0.50683	2.65849
TraesCS1B02G341700	0.0693357	0.163252	0.0841536	0.0918282	0.226374	0.080546	0.144745	0.225123	0.34948	0.312225	0.276209	0.305201	0.346474	0.319424	0.298027	0.430307	0.269767	0.106123
TraesCS1B02G341900	0.248511	0.375989	0.227506	5.43467	8.24222	9.74849	0.241286	0.121096	1.0921	4.65582	10.0569	12.5694	0.349908	0.175169	0.748978	1.0642	8.89005	23.4148
TraesCS1B02G342100	1.33285	0.354894	0.485952	0.310253	0.294253	0.245356	1.16813	0.755823	0.698018	0.378813	0.451708	0.209821	1.83068	1.09034	0.571031	0.382456	0.300888	0.0911753
TraesCS1B02G345200	11.0586	35.2994	31.945	16.1284	10.503	6.73029	16.4003	39.8383	37.0321	25.7655	10.1801	7.04253	16.3316	32.4483	42.8141	38.3844	21.263	3.08537
TraesCS1B02G345800	2.43844	2.60576	2.3416	3.76111	7.94388	5.01668	2.71983	3.09362	3.4889	5.23693	6.24702	7.94688	2.36947	2.95158	4.84173	6.26903	7.4454	5.84666
TraesCS1B02G346300	4.87727	7.2499	7.73152	2.70256	2.64394	1.81012	7.01952	8.72295	9.25032	2.97016	2.99479	2.03134	7.97915	13.1951	10.8979	6.64962	3.58044	2.62436
TraesCS1B02G347300	0	1.08761	1.58814	2.8968	0.952162	0.412857	0.0106461	0.467556	2.37943	4.00115	1.01107	0.198537	0.0890006	0.101086	2.26314	3.5476	1.84904	0.0578055
TraesCS1B02G347400	5.7461	3.82558	5.31198	3.96492	2.94845	1.78941	6.12944	4.80209	3.44299	4.2176	3.25458	1.09686	5.42779	5.41376	2.5317	1.87861	2.72074	1.60619
TraesCS1B02G348600	0.458595	0.585418	0.651888	0.66446	0.559285	0.205316	0.731062	0.909986	0.747437	0.877789	0.641105	0.521333	1.03825	0.880843	1.12175	0.970932	0.726244	0.40242
TraesCS1B02G348700	0.0127776	0.255053	0.0135006	3.27686	1.31218	0.992364	0	0.0139817	0.24516	4.35672	2.28102	0.786919	0	0	0	0.53473	1.02934	0.873596
TraesCS1B02G348800	0.00740835	0.241101	0.282185	2.11628	3.81853	3.34345	0.0382402	0.195585	0.285249	1.71565	4.44945	5.44304	0.0140242	0.0822506	0.209745	0.620293	2.49257	7.00649
TraesCS1B02G349600	0	1.78721	0.837097	0.238271	0	0	0	0.651991	0.804644	0.102246	0	0	0	0	0.148668	0.227367	0	0
TraesCS1B02G349700	0.0270356	0.422724	0.367582	0.0760186	0	0	0	0.525792	0.439915	0.0162725	0	0	0	0.0169932	0.370657	0.139181	0	0
TraesCS1B02G349900	0.0961225	9.13369	12.1435	43.4167	37.1564	12.7501	0.204003	3.10841	21.6853	45.7777	36.6044	17.0334	0.191557	1.09994	15.8319	20.9862	44.6591	15.7204
TraesCS1B02G350100	0	0.851902	0.529067	0.596103	0.145109	0.127539	0	0	0.83967	0.353215	0.0850065	0.0955755	0	0	0.14388	1.63887	0.988224	0.191767
TraesCS1B02G350800	0.308795	1.06956	1.08445	0.215571	0.255326	1.17716	0.474281	0.363389	0.26136	0.247522	0.0386089	0.913999	0.0277702	0.137794	0.0570638	0	0.0292975	1.68945
TraesCS1B02G351600	3.54279	4.011	5.52274	7.96604	9.22983	13.2555	3.63349	4.02808	5.55932	7.0335	12.4373	9.92955	3.15944	2.73636	2.43634	4.17287	8.90664	10.5952
TraesCS1B02G351700	0.423613	26.3395	25.0265	11.562	8.8656	2.99712	0.552352	15.6117	27.1798	18.5192	4.72777	1.53917	0.362994	5.59259	27.3224	23.3116	13.4271	0.597575
TraesCS1B02G351900	2.01193	1.74858	2.2029	5.28252	5.72127	4.42489	2.03964	2.31609	2.45887	4.19696	5.49649	4.89167	2.44636	1.6241	3.23679	2.65587	4.99323	5.65066
TraesCS1B02G352000	0.023333	0.190759	0.230726	2.68101	3.64315	3.40127	0	0.0752091	0.412395	1.47617	3.83449	4.18163	0.0538531	0.0327749	0.660804	0.568783	4.76309	7.32586
TraesCS1B02G352400	0.180887	0.162306	0.153948	0.171044	0.57854	1.76444	0.144399	0.120642	0.0574605	0.299783	0.529013	1.72042	0.168827	0.217619	0.582003	0.796439	0.700675	0.804462
TraesCS1B02G353600	0	0.548359	0.254365	0.0117171	0	0.0194447	0	0.285544	0.162057	0.00960735	0	0	0	0	0.121073	0.100098	0.0125291	0
TraesCS1B02G353800	0	0.126709	0.0478969	6.16827	8.03082	1.80683	0	0	0.0835705	4.19546	17.1564	2.5724	0	0	0	0.981637	15.6863	0.26276
TraesCS1B02G354000	26.582	116.688	98.1823	58.223	44.5122	31.5601	25.856	81.3245	99.086	89.5014	40.3501	24.7251	25.9367	55.8487	110.308	104.785	64.3312	16.6485
TraesCS1B02G354200	5.71546	2.49024	2.67535	22.3583	18.0386	10.2938	5.26353	2.60324	3.95112	18.4017	22.1465	13.7902	5.35319	2.87741	2.83398	7.61084	18.0557	12.2003
TraesCS1B02G355700	0.561371	0.923377	1.24412	0.863755	2.8948	2.26321	0.604477	0.499087	0.686352	0.684205	1.91471	2.87709	0.433095	0.637014	0.617396	0.761954	1.84513	4.61894
TraesCS1B02G356000	0	0.42646	0.227774	0.072307	0.037071	0	0	0.0170038	0.101778	0.0507084	0.0166233	0.0178001	0	0	0.258964	0.193541	0.048114	0
TraesCS1B02G356200	0.138342	1.35153	1.75995	0.954302	0.263394	0.326103	0.114744	0.320083	1.70433	0.648943	0.132502	0.49575	0.128969	0.100511	0.847566	0.97756	0.499371	0.993629
TraesCS1B02G356700	0	0.243311	0.50807	35.706	73.5901	145.864	0.0715368	0.0700331	0	18.0912	182.471	159.897	0.0290266	0.114399	0.0777383	1.19725	77.1452	365.828
TraesCS1B02G357600	126.558	26.7526	20.8582	7.28532	5.12665	12.5988	51.944	32.8684	20.5154	7.29991	7.04716	9.9736	57.6222	41.7646	25.7386	16.8186	7.55144	3.7562
TraesCS1B02G360300	0	0.439794	0.0849807	4.56144	4.91997	2.83519	0.016792	0.130408	0.877067	5.44484	5.34169	2.9236	0.0184907	0	0.404965	2.34249	4.22561	3.80545
TraesCS1B02G360900	0.323992	0.456998	0.375431	0.444008	0.534978	0.27527	0.0826245	0.412869	0.484189	0.378616	0.273356	0.119985	0.0612048	0.199295	0.495557	0.664138	0.404198	0.0563379
TraesCS1B02G361700	0.149061	2.6363	1.37664	10.1996	9.28078	5.79327	0.0718037	0.742761	2.4956	9.48201	10.0272	7.91776	0.0118832	0.138423	2.34068	6.37793	14.4513	5.56572
TraesCS1B02G362100	0	0.46873	0.278532	0.265188	0.0836345	0.0566892	0.0211571	0.0708624	0.76187	0.149214	0.0194943	0.0463384	0.0372745	0.037129	0.175466	1.22088	0.445993	0.0118075
TraesCS1B02G363000	1.62457	2.51916	2.05825	1.3799	0.844804	0.757162	1.75618	2.13379	2.0836	1.78933	1.62241	1.27484	1.4077	1.04921	1.73057	1.46284	1.44696	0.759954
TraesCS1B02G364100	0.363877	0.379697	0.37335	0.386435	0.512125	1.17839	1.10784	0.449291	0.534854	0.6851	1.00314	1.48788	0.783569	0.507515	0.360717	0.466501	0.642938	0.521302
TraesCS1B02G364200	0.223883	0.343485	0.249498	2.84318	5.13487	4.06526	0.194178	0.237226	0.345069	2.32776	5.32219	5.42138	0.068207	0.357602	0.361914	0.76838	3.26935	6.71183
TraesCS1B02G365200	0.176153	0.399385	0.508719	2.43743	6.94105	10.5439	0.40185	0.889898	0.818478	2.20956	6.7812	14.1806	0.209493	0.564232	0.550712	0.895206	3.43975	15.1457
TraesCS1B02G366000	0.133366	0.208422	0.246055	1.47126	1.37207	1.19397	0.223112	0.250765	0.3819	1.60998	1.35989	1.52086	0.157058	0.140587	0.293452	0.611124	1.38933	3.26434
TraesCS1B02G366200	2.60972	1.31906	0.781981	0.370887	0.427875	0.532951	2.57748	1.29175	0.883271	0.346374	0.4897	0.595743	2.37552	1.94004	1.34887	0.895447	0.467597	0.119387
TraesCS1B02G366900	3.84342	3.75414	3.57116	3.056	4.36003	3.21359	4.58052	4.77852	3.95644	3.46799	4.59265	3.52014	6.36911	7.33211	5.28038	3.46263	3.96798	3.4314
TraesCS1B02G367400	0.637627	1.02823	1.06654	0.271691	0.214308	0.0191219	0.497673	1.62051	0.873964	0.22774	0.312632	0.0170749	0.0862919	0.421604	1.06314	0.808675	0.459312	0.018382
TraesCS1B02G367500	0.135508	0.602159	1.71367	0.821766	0.230405	0.525465	0.0725503	0.194266	0.17016	0.160985	0.128034	0.13879	0.0163956	0.183803	0.083789	0.474859	0.735944	0.135301
TraesCS1B02G368200	0.0540644	0.153294	0.215108	0.12659	0.541292	0.215863	0.200802	0.103238	0.138773	0.199936	0.0925664	0.128001	0.3083	0.166626	0.107884	0.212673	0.16232	0.766476
TraesCS1B02G369300	0.384874	0.934602	0.829902	2.25241	3.61187	0.44437	0.282587	0.570398	1.19926	3.00827	3.37052	1.49682	0.157191	0.249585	0.834806	1.5612	4.38022	0.0777216
TraesCS1B02G370500	0.854666	0.569698	0.448738	1.41514	2.21058	1.83869	1.06128	0.43024	0.361776	2.20552	2.00636	2.20612	0.545082	0.471551	0.39007	0.500505	1.22057	4.32659
TraesCS1B02G370600	0.20206	0.35686	0.0641832	0.718293	1.83113	0.519953	0.238213	0.145542	2.08297	0.174546	1.25172	0.962965	0.195163	0.460692	0.377352	0	0.258168	0.815124
TraesCS1B02G370900	1.04633	0.594957	0.924993	1.04184	2.02988	6.0912	0.885356	1.17041	1.42132	0.658769	3.44283	7.15646	1.15237	1.13954	0.436765	0.94533	1.05779	18.1992
TraesCS1B02G371000	29.0207	27.9909	24.6227	4.73985	3.55105	1.49824	30.4188	34.331	24.437	7.19835	2.05668	0.430429	32.7282	43.5273	35.1622	19.5524	6.26289	0.314532
TraesCS1B02G374800	0	0.554943	0.36099	0.571802	0.0472172	0.0723646	0	0.24729	0.372298	0.878541	0.120816	0.0493105	0.015808	0	0.420343	0.634853	0.735588	0
TraesCS1B02G375400	0.30061	0.319489	0.516235	0.209874	0.279698	0.121986	0.286145	0.503491	0.530825	0.222686	0.102382	0.275626	0.142276	0.182002	0.458599	1.02485	0.691416	0.431227
TraesCS1B02G376100	9.71512	3.60561	1.6232	0.88788	0.398053	1.4148	0.445789	0.133375	0.105801	0.285445	0.561113	0.285131	0.703249	0.878725	0.174121	0.0382468	0.464401	0.551996
TraesCS1B02G376300	257.584	92.363	81.8485	26.6566	21.3134	55.1216	202.076	101.011	63.0864	26.7306	24.8479	45.2756	201.44	149.054	91.6099	55.7738	24.2022	16.1017
TraesCS1B02G376500	188.081	69.6474	62.3992	20.5053	15.9373	38.7694	143.822	76.8772	48.9373	20.9057	17.9363	32.5649	159.032	116.716	70.0217	44.2911	21.402	10.6738
TraesCS1B02G376600	64.0024	14.3059	4.33121	3.84719	2.66294	4.02901	62.4803	16.0334	23.3973	5.46192	3.12963	5.72092	1.93628	3.43155	0.35658	0.393855	0.272459	3.59753
TraesCS1B02G376700	369.213	132.722	125.422	39.9597	34.3018	82.8922	291.956	158.579	106.467	43.9582	36.0548	68.104	289.288	232.316	131.526	91.5337	43.5297	23.1664
TraesCS1B02G377200	2.01335	6.37301	2.76478	7.24526	3.90431	3.21925	0.767632	0.627002	7.33211	6.05586	5.64124	2.49413	0	1.07002	1.97122	12.2966	8.84916	0.958335
TraesCS1B02G378600	385.218	131.712	115.134	41.6002	29.8663	78.1993	287.245	164.289	104.799	42.3924	30.9737	58.3414	291.249	231.071	127.463	87.718	39.2917	21.05
TraesCS1B02G379300	2.65328	1.27798	1.66611	7.2712	8.09809	7.02191	1.0723	1.17803	0.631987	4.26483	9.26437	7.88882	1.41351	1.32558	1.12598	2.29407	9.39067	11.2036
TraesCS1B02G379600	2.09205	0.477999	0.486916	0.525326	0.62569	0.536355	1.95211	1.04656	0.613459	0.39771	0.549807	0.47886	2.34724	1.30294	0.627658	0.851094	0.738829	0.223762
TraesCS1B02G379700	26.0394	45.6738	65.3504	6.43664	2.76807	1.91749	26.2819	42.7625	35.2865	14.8233	1.50173	1.36587	17.9455	33.0139	29.3199	41.3003	13.1395	0.385992
TraesCS1B02G380600	0.784227	6.22931	5.99712	4.46497	9.26445	28.1871	1.59355	5.08597	5.1404	3.75553	3.18746	18.5241	0.553752	2.68184	1.95646	2.78126	2.95009	71.07
TraesCS1B02G381000	4.3684	4.62752	7.06884	7.0858	12.3178	10.2394	3.3265	7.73714	5.79343	7.72791	11.3441	10.5405	4.66537	3.30528	6.83079	6.06366	12.3923	12.0756
TraesCS1B02G382100	0.0516074	1.13806	0.59418	5.27453	3.67615	2.42906	0.0499671	0.846173	1.17238	5.92877	3.83501	2.67678	0.151226	0.167	0.995715	2.40371	3.85018	3.71818
TraesCS1B02G382800	10.4016	10.9602	11.0514	5.18425	3.04344	2.15894	14.9185	14.2287	13.2129	6.09378	2.94347	1.75128	17.9828	14.2368	21.6775	12.9061	5.60051	0.98717
TraesCS1B02G383700	0.102658	1.72834	2.56998	7.19855	3.21209	0.705397	0.0503956	0.717523	3.1348	7.9618	3.23444	1.13264	0.0944772	0.164752	2.64354	6.37038	5.53466	1.07011
TraesCS1B02G383800	0.0138863	1.11486	1.28015	2.42764	1.22259	0.630919	0	0.26146	1.3486	2.90001	1.36729	0.550643	0.0608705	0.0145272	1.47554	3.7256	2.25696	0.97624
TraesCS1B02G383900	0	1.23609	1.74201	1.68116	0.609447	0.56941	0.0172419	0.53507	3.06286	2.56629	0.956511	0.809695	0	0.0741119	1.88544	2.37674	1.62831	1.09612
TraesCS1B02G386300	0.347951	0.825326	0.538524	0.206292	0.22169	0.316758	0.358205	1.02481	0.278912	0.169153	0.226751	0.257484	0.191487	0.204443	0.462764	0.861502	0.172942	0.199041
TraesCS1B02G386400	391.132	130.151	82.0491	32.8803	27.5577	62.0491	195.535	65.9408	65.4047	18.4763	21.2855	43.4425	98.7595	98.5215	35.5691	15.1603	10.1427	5.32941
TraesCS1B02G386600	283.163	93.9749	73.41	26.203	17.1778	36.2982	185.183	107.741	67.8052	25.8856	22.4336	27.2584	204.196	138.42	79.4876	53.8594	19.831	11.5549
TraesCS1B02G386800	0.137065	0.358546	0.543182	1.62202	3.59999	6.76112	0.326151	0.410682	0.565131	1.81012	4.06504	4.70544	0.0645931	0.216091	0.159565	0.595935	1.98998	2.07722
TraesCS1B02G388200	8.14002	28.6776	21.7499	54.8264	89.1129	24.9333	12.8132	24.0287	37.2206	60.5832	90.154	61.1597	13.7793	23.8183	48.1235	55.9527	103.417	55.8798
TraesCS1B02G388300	3.22557	22.0016	17.9107	50.8827	67.0122	14.461	4.42333	16.627	29.9268	58.8571	66.5276	44.2791	4.99638	11.0626	39.5279	57.261	86.4979	46.9013
TraesCS1B02G388400	4.16715	27.2089	20.7552	54.463	71.3667	15.387	5.47735	19.861	34.4531	63.0416	72.6443	49.4689	6.26407	13.1858	44.4066	61.5475	93.1064	52.6642
TraesCS1B02G388700	46.2611	235.604	187.167	267.48	279.759	86.8391	63.3565	155.244	207.641	274.698	299.923	141.834	34.5382	80.733	218.877	269.398	258.252	49.4422
TraesCS1B02G389200	0.429063	5.6009	4.14963	2.33087	0.292325	0.526588	0.7886	1.30216	3.46412	1.39119	0.433866	0.456016	0.624653	0.615141	3.87963	1.61275	0.7298	0.514144
TraesCS1B02G391000	0	0.295494	0.371373	0.141066	0.243643	0.0470827	0	0.0366823	0.339651	0.155977	0.0815546	0.0352485	0	0	0.0793647	0.232709	0.235511	0
TraesCS1B02G392000	0.617326	1.11824	2.4041	0.571785	1.71995	1.32552	0.340125	0.594142	0.561215	0.536964	0.724935	1.25577	0.24257	1.41603	2.42344	3.27137	2.54519	1.71277
TraesCS1B02G392200	0.184022	0.108592	0.473305	0.0135841	0.342906	0.166295	0.112471	0.0520465	0.0553884	0.076256	0.17791	0.0639643	0.0443736	0.341679	0.154477	0.291965	0.308807	0.53485
TraesCS1B02G392300	0.767141	0.292541	1.38148	0.211876	1.22952	0.618209	0.569141	0.37356	0.033423	0.291671	0.252954	0.0824851	0.494396	1.66293	1.10206	1.13962	1.72694	0.836251
TraesCS1B02G392800	0.962543	0.434066	0.614846	0.499058	0.393161	0.525696	1.43855	0.843573	0.477843	0.331171	0.374887	0.51897	1.28048	0.946271	0.90183	0.493241	0.301213	0.463432
TraesCS1B02G393300	0.263246	0.508885	1.46791	0.969087	0.690934	0.226078	0.621874	2.22489	1.42435	0.659235	0.535496	0.0837442	0.560447	1.12665	1.38389	0.580121	0.573866	0.238122
TraesCS1B02G393600	0.150093	0.136469	0.307371	0.478564	0.212738	0.0685482	0.192963	0.26534	0.145547	0.141465	0.088584	0.02226	0.244385	0.375842	0.140903	0.190242	0.138551	0.0253506
TraesCS1B02G393700	2.65185	3.06607	4.29444	1.42406	1.1724	0.506464	2.5398	5.10144	4.54951	1.93992	1.12344	0.41733	2.51628	3.66774	1.76634	1.92368	1.05341	0.161399
TraesCS1B02G394100	3.97767	12.7808	13.3118	9.09251	4.28537	4.10088	5.84665	11.8522	25.2887	6.95261	6.3404	2.25991	7.84629	10.182	13.2661	3.46671	7.61287	3.56151
TraesCS1B02G394700	0.0625776	1.32758	3.42531	0.191638	3.76526	0.146629	0.234534	2.04633	2.38376	0.841228	0.129557	0.143751	0.145713	1.70587	13.0168	1.09958	2.51242	0.289648
TraesCS1B02G395200	4.76356	4.93344	3.19475	3.78269	4.98554	7.02653	4.64392	6.03094	4.44988	3.80834	4.31337	5.4015	5.09688	5.72063	7.21014	4.67287	4.57211	4.8048
TraesCS1B02G395600	0	2.43087	2.85693	1.20387	0.178915	0.0704262	0	0.674886	3.22956	1.26208	0.0157834	0	0	0	1.29624	1.98937	1.5956	0
TraesCS1B02G395900	0	0.553079	0.394319	0.128302	0	0.0513476	0	0.0612683	0.20374	0.117889	0.0350108	0	0	0	0.0825146	0.387957	0.0590036	0
TraesCS1B02G396700	1.28167	1.04797	0.543245	0.872321	1.47839	2.03991	0.97626	0.604538	0.657248	1.10201	3.40056	2.21382	1.07928	0.527336	0.647797	0.759074	1.406	1.73052
TraesCS1B02G399700	0.161437	0.612015	0.548854	0.415698	0.20446	0.0817352	0.153822	0.0723145	0.568358	0.333333	0.241302	0.0994351	0.271511	0.152304	0.218513	0.887368	0.716012	0.0516563
TraesCS1B02G400100	0.404282	0.458825	0.622987	0.210631	0.148617	0.295905	0.421111	0.497529	0.300918	0.171355	0.0771802	0.124506	1.01237	0.492966	0.264744	0.230395	0.267541	0.0918344
TraesCS1B02G400200	4.32199	2.2299	1.69739	1.02046	1.30148	2.63684	2.76071	2.42033	1.21248	1.14894	2.15596	2.83188	1.72444	1.98752	1.94678	1.81956	1.33257	4.35056
TraesCS1B02G401300	0.188334	1.13633	0.743285	1.53036	1.52034	1.31241	0.434349	0.931177	1.25377	1.13391	1.11662	1.42189	0.325612	0.720915	1.6221	1.49254	1.6157	1.46495
TraesCS1B02G401600	0.0778437	0.626309	0.419018	0.95745	0.611064	0.677154	0.29522	0.542673	0.660241	0.54832	0.576793	0.765804	0.220798	0.413574	1.20769	0.973199	0.918717	0.735299
TraesCS1B02G401700	0.326634	2.57749	2.71421	1.74054	2.22761	1.21759	0.337157	2.74094	2.65961	2.54755	1.39046	0.880691	0.0946051	0.930763	2.50688	3.2789	1.89172	2.83798
TraesCS1B02G402900	0	3.44548	2.40281	29.6081	37.3789	27.8286	0.0153552	0.467666	2.86617	28.9004	35.695	31.5007	0	0.0618242	2.48218	15.3346	23.8955	47.1002
TraesCS1B02G404000	1.1669	3.6557	3.75328	3.85841	4.39997	3.74615	1.24937	4.87144	3.31933	4.26999	3.84486	4.39068	1.34199	1.85669	2.5238	4.22098	6.06635	4.36125
TraesCS1B02G406900	0	0.327696	0.10611	0.0244055	0	0	0	0.203917	0.167394	0.0335675	0	0	0	0	0.113937	0.0790112	0	0
TraesCS1B02G407300	0.21659	0.826964	1.30141	6.50464	17.6832	4.34613	0.390933	0.647336	0.243521	2.45947	29.1052	13.5637	0.687201	1.73977	0.150953	0.169353	21.4703	0.378934
TraesCS1B02G411900	1.54395	1.37195	1.18603	2.1203	3.23256	2.64099	0.632927	0.49223	1.54621	2.08513	2.72569	3.08008	0.300213	0.339831	0.837461	2.00811	5.035	3.64155
TraesCS1B02G412100	1.80576	31.0234	28.6043	117.256	77.7682	28.9216	2.42738	17.0201	56.1456	100.57	74.4392	32.8996	2.13624	5.82756	35.3661	53.7917	71.2185	30.743
TraesCS1B02G412200	0.847195	0.287524	0.232927	0	0	0	0.202627	0.573562	0.527019	0	0	0	0	0.291346	0.454421	0.303622	0	0
TraesCS1B02G413700	409.02	297.958	285.021	151.88	129.76	179.251	525.583	420.139	321.206	170.369	157.583	163.279	586.975	609.602	375.736	250.736	158.743	125.193
TraesCS1B02G415800	0.960658	1.41185	1.9223	1.77904	1.78618	1.98945	1.07843	1.63567	1.86522	1.39684	2.14532	1.71184	1.21018	1.06902	0.894006	0.964033	1.75296	2.45498
TraesCS1B02G416700	0.473753	1.37747	1.09133	5.00919	2.99114	1.56543	0.388532	1.11049	1.29732	4.5045	2.79959	1.49852	0.168035	0.607194	1.48381	3.50521	2.65538	2.11896
TraesCS1B02G417400	0	1.9104	0.575478	0.117684	0	0	0	0.194103	0.503844	0.145594	0	0	0	0	0.392597	0.66328	0.483777	0
TraesCS1B02G417500	2.22323	3.8678	3.56287	4.23779	3.18925	2.23672	1.42567	2.23903	3.90069	3.88934	3.53522	2.55908	1.65323	1.44888	2.45947	2.69104	4.02853	1.26534
TraesCS1B02G418000	5.46595	5.3576	4.1385	2.2333	1.79625	2.93546	5.31967	5.82693	4.91276	3.49307	2.07206	2.39429	8.31408	9.81073	7.80257	4.93019	3.1013	0.981237
TraesCS1B02G418500	0.92608	0.866387	0.75729	0.338487	0.164093	0.113175	0.92497	0.782369	0.758193	0.474346	0.0806923	0.054673	1.29147	0.768424	1.04257	0.869713	0.230742	0.0264342
TraesCS1B02G418800	0.754561	0.0327688	0.216793	0.2128	11.0426	3.56838	0.818352	0.436964	0.0346731	0.177027	1.98127	4.58327	0.46554	0.9377	0.121962	0.0375792	1.21438	11.8278
TraesCS1B02G419200	0	1.05664	0.387433	0.121248	0.00734835	0	0	0.548053	0.214802	0.105669	0.0431542	0	0	0	0.42772	0.189712	0.016232	0
TraesCS1B02G420000	5.36429	4.25621	45.1611	1.95753	16.5091	5.88628	1.59221	1.03878	1.5388	2.17182	3.81454	7.21592	0.495956	0.947096	1.61697	5.29563	24.1763	16.2286
TraesCS1B02G420200	0.471362	1.86781	1.51075	0.258576	0.0200185	3.74112	0.658817	1.78712	1.56652	0.278924	0.0588491	2.07858	0.285911	0.919212	1.83272	1.22997	0.440768	18.2201
TraesCS1B02G422500	0.490517	1.07263	1.41291	0.177176	0.355044	0.150484	1.57783	0.737067	0.508067	0.597185	0.0310593	0.119287	1.15078	1.11542	0.212735	0.546411	0.107723	0
TraesCS1B02G422800	0.0996844	1.30953	0.615393	1.56955	3.77075	2.80682	0.0513476	1.21058	1.85114	2.08566	2.42716	1.5367	0.727739	0.705554	1.0187	0.447914	1.33762	0.226449
TraesCS1B02G422900	1.11347	13.4466	16.5144	16.7851	18.3029	12.0632	2.89692	11.7714	21.0302	19.9908	17.2605	11.4603	2.89082	5.31065	8.23144	12.9328	13.9707	9.39446
TraesCS1B02G423600	14.7746	14.9705	18.9379	10.2514	11.3342	13.8612	11.9677	15.0012	17.0284	14.2419	12.14	14.1029	11.7692	13.8443	22.4086	23.7848	14.2135	9.39175
TraesCS1B02G423800	3.13669	2.08498	1.14462	0.311033	0.228753	0.0331785	1.56158	2.24693	1.24141	0.132893	0.096458	0.0750834	0.498188	1.45122	1.90918	0.969097	0.312102	0
TraesCS1B02G423900	3.76597	3.41711	2.84515	0.170505	0.203077	0.0301065	1.27328	6.31496	2.80069	0.393067	0.054419	0	0.315134	2.41308	4.23991	2.4348	0.270001	0.0445214
TraesCS1B02G424300	0	0.00726574	0.0287277	0.43817	1.01147	2.31485	0.0131349	0.0655851	0.0732582	0.193032	1.58324	2.55625	0.0154274	0.0404097	0.114893	0.0859456	0.876114	1.78156
TraesCS1B02G424500	8.02206	36.7962	60.2581	102.46	42.3014	12.9091	9.76221	26.8813	81.48	90.2516	32.1409	12.2108	7.54125	13.2839	76.6817	90.7493	48.6126	11.5372
TraesCS1B02G425000	26.5433	106.04	108.68	168.32	150.143	66.5951	35.1862	76.0074	130.704	195.997	124.667	74.6385	31.1574	50.8402	95.6371	143.821	146.988	74.7707
TraesCS1B02G426500	2.49826	2.25477	1.79873	1.43346	1.18339	1.23821	2.49149	2.29783	2.25534	1.62109	1.16197	1.38471	2.92814	2.34724	4.0612	2.27747	1.4444	0.6181
TraesCS1B02G426900	0.883045	0.358161	0.36215	0.277252	0.21163	0.466754	0.706483	0.5005	0.199327	0.258822	0.170575	0.331211	0.385718	0.546142	0.332695	0.363476	0.205845	0.202902
TraesCS1B02G428000	2.9963	1.63548	1.94588	2.36367	0.984044	0.618043	3.61237	1.72395	2.78789	1.8688	1.55786	0.466272	3.89585	2.71713	1.29191	1.7505	1.94883	0.191129
TraesCS1B02G429400	2.55006	5.54687	4.26974	11.2101	19.5396	12.6538	5.76181	6.00572	6.05862	10.6603	15.4143	17.4521	3.57103	5.49249	6.07631	11.7706	15.1442	17.4106
TraesCS1B02G429600	3.32553	3.3349	3.58879	2.20141	2.13757	1.80744	3.69075	3.13148	2.17235	2.57149	1.74673	1.62597	3.60703	2.00054	1.45257	1.809	1.72487	1.42003
TraesCS1B02G430000	0.697441	0.159581	0.651902	0.144594	0.355092	0.797823	1.20677	0.48126	0.177664	0.334654	0.328007	0.77533	0.588872	1.0633	0.294655	0.548506	0.801628	0.0748341
TraesCS1B02G430500	0.784663	0.688903	0.682302	0.514449	0.444083	0.382663	1.13555	0.803595	0.99945	0.32868	0.375741	0.571081	1.0936	0.854374	0.839181	0.833451	0.324297	0.329257
TraesCS1B02G431300	0.412252	0.419082	0.437756	0.413335	0.501791	0.191085	0.358788	0.60368	0.553455	0.442342	0.399922	0.326304	0.106433	0.2752	0.640286	0.520192	0.429544	0.454485
TraesCS1B02G431400	8.65962	10.8091	11.3892	7.30118	4.87556	5.38123	9.94281	13.4307	11.3074	7.67339	4.94716	5.50619	9.17774	9.7295	14.9147	16.2517	8.74501	3.32143
TraesCS1B02G433300	7.04087	28.5617	23.1086	177.588	164.457	71.5001	12.8	15.9896	38.5218	144.128	159.567	97.8233	13.0039	26.141	37.5896	76.8445	201.548	84.2322
TraesCS1B02G433500	0	0.703969	0.333234	0.0550023	0	0	0	0.362344	0.255777	0.0221411	0	0	0	0	0.410861	0.105789	0	0
TraesCS1B02G433700	0.303492	10.8909	16.4771	6.55263	19.9765	27.447	0.587218	3.46554	14.8154	7.04037	7.5813	19.8129	0.159615	0.998084	6.26511	9.5312	6.76016	21.7612
TraesCS1B02G434100	0.122241	2.10853	4.31081	15.7068	13.321	5.35267	0.237469	3.02481	9.6777	11.6211	13.346	8.13747	0.145501	0.870195	3.00987	3.51675	11.3629	7.28679
TraesCS1B02G434200	0.12295	0.0932651	0.199269	0.834214	1.05483	0.445938	0.0685339	0.187702	0.744378	0.883381	1.22046	0.934971	0.161908	0.134887	0.319708	0.304988	1.02082	0.557674
TraesCS1B02G435700	0.0586391	0.387443	0.242173	1.4239	4.42154	7.72749	0	0.101158	0.339602	1.37002	5.84076	8.80093	0.167105	0.0681254	0.186011	0.319185	2.97855	5.91208
TraesCS1B02G435900	0.182303	1.88677	1.60873	12.6805	11.8782	6.18968	0.721498	1.17927	3.56592	10.1847	13.4221	7.90238	0.343023	0.758213	1.95713	5.06633	11.5525	10.5654
TraesCS1B02G436500	0.0412807	0.0331657	0.0218371	0.740475	5.68451	2.69476	0.060728	0.0204686	0.0134467	0.740113	8.41442	4.36093	0	0.0349206	0.0696382	0.0423958	5.13501	4.05786
TraesCS1B02G436600	0.561444	0.497017	1.51016	0.577857	0.373211	0.147497	0.887125	1.607	1.72433	0.690075	0.314216	0.119221	0.739572	1.26584	0.658977	0.676944	0.401016	0.0956705
TraesCS1B02G436700	1.47586	11.6541	9.90835	23.4895	13.8921	5.60632	2.73282	5.83857	10.0271	18.7155	16.9999	4.65691	2.1339	3.14217	12.4164	15.2461	17.1743	6.91518
TraesCS1B02G437000	0.552461	0.966701	0.511011	0.25022	0.181938	0.175727	0.547557	0.385538	0.682593	0.36137	0.0634598	0.0628919	1.19716	0.746671	0.49437	0.73589	0.419323	0.0220859
TraesCS1B02G437100	0	0.72991	0.619138	6.92263	8.13385	13.5539	0	0.218018	2.08818	4.51541	9.91061	11.6739	0	0.0223308	0.804633	0.889839	4.82355	45.5188
TraesCS1B02G437500	4.24262	5.03286	4.00975	0.581786	4.6503	1.20824	1.73719	7.22896	2.91643	0.859962	0.856198	1.55294	0.890664	2.85088	4.09698	3.49434	2.53282	8.26457
TraesCS1B02G439500	0	0.4445	0.188902	0.0123149	0	0	0	0.355382	0.16479	0.0131546	0	0	0	0	0.231401	0.139514	0	0
TraesCS1B02G439800	5.60291	7.22958	6.97297	7.60149	6.74871	4.51767	6.97561	11.742	9.14595	8.8336	7.80492	5.1938	7.20754	7.26082	16.2848	11.41	8.44711	2.6966
TraesCS1B02G440200	2.12367	2.84241	2.43542	4.3018	1.48312	2.70403	2.07991	1.85845	2.32565	1.94437	1.72787	1.43411	1.84641	2.12427	2.33928	1.71122	1.12061	5.24824
TraesCS1B02G440500	0.804001	0.521479	0.355152	0.228694	0.6979	0.219891	0.998196	1.9494	0.496272	0.150446	0.0864873	0.338067	1.82297	0.537902	2.11251	0.597235	0.589629	0.341779
TraesCS1B02G440600	0.633092	0.371504	0.325425	0.108303	0.150396	0.0816304	0.7143	0.915526	0.227946	0.0464533	0.035186	0.110631	0.956734	0.298193	1.25988	0.272442	0.469883	0.0156943
TraesCS1B02G440700	1.15504	0.128112	0.209807	0.307444	0.821038	0.422148	1.28958	2.18741	0.32958	0.116263	0.228917	0.15427	2.67038	0.343127	2.97195	0.203981	1.16594	0.324447
TraesCS1B02G441300	1.36323	1.22875	0.789891	3.17855	3.98939	2.50036	1.30147	1.0401	0.804762	3.17738	5.89293	3.91584	1.01691	0.708375	1.04261	1.15578	2.34532	3.05565
TraesCS1B02G441400	0.120809	0.357498	0.213861	0.799477	0.597069	0.227132	0.226809	0.347706	0.307395	1.08989	0.824926	0.267115	0.112499	0.999997	1.44053	1.62174	2.20628	0.876775
TraesCS1B02G441800	0	0.810591	0.979329	0.250713	0	0.0567116	0	0.0257742	1.21489	0.379647	0	0	0	0	0.504093	1.80335	0.629846	0
TraesCS1B02G442600	0.0662109	0.304022	0.433653	0.139907	0.0935729	0.174726	0.00648147	0.188241	0.401932	0.19129	0.184261	0.0969406	0.0182007	0.0608278	0.293157	0.438629	0.249484	0.299076
TraesCS1B02G443300	0	0.0445112	0.0978199	0.403906	1.35879	1.88133	0	0	0.11204	0.331761	1.44643	6.0785	0	0.0343907	0.0857437	0.0237393	0.619292	5.13617
TraesCS1B02G443400	0	1.27941	0.677452	0.0307299	0	0	0	0.329116	0.29868	0.269965	0	0	0	0	0.34418	0.173634	0	0
TraesCS1B02G443700	13.4883	107.739	99.1442	67.9231	47.7302	53.8579	14.9602	81.7946	115.502	83.8421	40.8064	54.3074	13.9038	35.8198	107.409	99.7054	50.0676	29.9109
TraesCS1B02G444400	1.03815	0.639651	0.361403	0.470926	0.417105	1.0815	0.627257	0.687403	0.52259	0.245912	0.625176	0.809686	0.321134	0.533798	0.7586	0.561251	0.447224	0.610535
TraesCS1B02G444500	1.34447	0.524762	0.561243	0.333086	0.456633	0.566406	0.808626	0.730297	0.403216	0.247054	0.753324	0.871792	0.301611	0.690818	0.553056	0.571958	0.609295	0.570018
TraesCS1B02G444700	0.343452	0.745056	0.740849	0.221802	0.689812	0.648077	0.155552	0.528821	0.740049	0.355755	0.541667	0.465198	0.202296	0.329921	0.779545	0.879672	0.61392	1.08031
TraesCS1B02G445200	0.112726	1.68709	1.60419	16.8413	26.395	16.7199	0.194507	0.973513	1.71902	10.2269	26.0078	25.9176	0.161588	0.449146	2.55108	6.4538	21.8411	27.5009
TraesCS1B02G446400	1.72374	1.92595	1.7774	1.24629	3.00768	2.19826	7.51293	3.31977	1.2736	0.772853	1.59784	2.33983	4.38291	2.91305	3.59348	3.50851	2.84398	5.7156
TraesCS1B02G447100	0	1.69357	1.46997	1.52027	0.315734	0.173626	0	0.391385	2.05045	0.626595	1.11088	0.365198	0	0	1.24607	1.46226	1.05676	0.0825885
TraesCS1B02G447400	0.118117	0.236053	0.377112	0.276297	0.242711	0.192663	0.293632	0.343482	0.335755	0.212282	0.327571	0.321552	0.317577	0.355243	0.21052	0.139415	0.206408	0.308522
TraesCS1B02G447900	0.0634549	0.839114	0.660504	6.04069	3.75148	1.65729	0.109986	0.110098	1.33003	6.30103	3.70303	2.43584	0.0217562	0.072393	0.628231	2.92017	6.70577	1.99621
TraesCS1B02G448100	1.76776	1.2869	2.01982	0.674641	0.695363	0.740535	2.69498	1.56196	1.1702	0.540107	0.256214	0.778538	1.63436	1.90755	1.42992	1.49123	0.742798	0.437442
TraesCS1B02G449700	173.168	145.57	158.084	56.1522	83.2112	204.94	196.924	173.998	122.971	77.7639	74.487	167.916	154.584	170.783	124.564	152.182	58.7241	58.9968
TraesCS1B02G449800	1.84148	0.384242	0.556217	0.30271	0.277435	0.508978	1.74315	0.634454	0.4213	0.168167	0.292985	0.362847	2.13758	1.10442	0.48398	0.434716	0.184101	0.128072
TraesCS1B02G449900	0.852609	2.77751	2.66807	2.47569	1.5599	1.41982	0.566239	1.97415	2.75497	3.3892	3.72761	1.2477	0.184924	0.716634	1.65236	3.77583	4.89718	0.908159
TraesCS1B02G450200	0	0.740677	0.214165	0	0	0	0	0.378594	0.0321059	0	0	0	0	0	0.304702	0.154054	0	0
TraesCS1B02G450500	1.37157	1.28503	2.00439	2.23493	2.38934	2.20187	1.06761	1.21407	1.6204	1.44062	1.4237	1.35248	1.43455	1.33479	1.27868	0.940017	1.80551	2.46774
TraesCS1B02G451900	0.153261	2.6647	1.82688	4.60859	4.65267	1.15129	0.461705	1.6239	7.37453	6.65451	5.13144	3.0625	0.508824	1.06857	6.11299	3.92867	7.78317	0.473827
TraesCS1B02G452000	16.2503	48.6003	64.7935	113.87	62.4883	31.8176	16.0663	34.0411	76.0446	125.464	59.6082	35.6286	15.4505	19.6768	62.5026	100.068	74.3718	29.1158
TraesCS1B02G453100	1.19228	2.6483	0.833306	1.63569	0.934064	0.765679	2.58828	2.48174	3.30156	2.03552	1.34476	0.736229	2.2346	1.90097	2.52028	2.06432	1.12155	0.935646
TraesCS1B02G455200	16.3919	8.44881	8.9652	12.0646	15.6763	10.9068	10.1705	7.07768	8.52077	7.42991	16.8245	12.3121	4.7323	6.23806	3.86273	7.26582	10.0689	5.03255
TraesCS1B02G455500	0.0830257	13.4369	14.9954	0.284807	0	0	0.0289974	13.0986	8.62948	0.0943573	0	0	0	0.235038	11.5293	6.40834	0.168678	0
TraesCS1B02G455600	0	7.50115	13.9411	0	0	0	0	9.826	4.31808	0.497461	0	0	0	0.0549641	10.6342	5.91052	0	0
TraesCS1B02G455700	0.287673	0.808952	0.734772	3.94236	4.35408	2.57701	0.0931408	0.281909	0.849169	3.78967	4.094	3.25361	0.01881	0.230936	0.961444	3.10487	4.51303	4.14789
TraesCS1B02G455900	12.4681	19.1171	86.2908	28.643	37.5531	62.9803	5.18333	18.3068	12.0728	19.2489	31.9889	49.5963	4.90551	6.41802	15.9939	11.2005	95.5397	117.09
TraesCS1B02G456800	0	0.367226	0.398117	0.130699	0.00864326	0.0105639	0	0.193295	0.366286	0.0448014	0	0	0	0	0.423347	0.461042	0.152566	0.0309331
TraesCS1B02G457000	0	3.13555	2.48933	1.76632	0.283369	0.151268	0	0.508454	2.91611	1.2478	0.53732	0.290376	0	0	1.66131	3.2774	1.68957	0.346224
TraesCS1B02G457300	0	2.25251	1.55116	0	0	0	0.0473169	1.25058	0.543058	0.284699	0	0	0	0	1.13728	0.304963	0	0
TraesCS1B02G457600	2.51974	1.92226	1.75972	1.17273	1.34582	2.37929	1.31879	1.37461	0.672326	2.03526	1.74422	1.95725	1.64635	1.49274	1.39861	0.718909	1.20455	0.966909
TraesCS1B02G458900	3.34644	3.23107	2.85885	1.9801	2.76274	2.94117	2.71592	2.22336	1.64775	1.83236	1.43038	2.1004	1.78139	2.99532	4.66109	1.61882	1.6326	1.62835
TraesCS1B02G460000	0.0267219	4.00778	6.2747	0.579103	0.0144996	0.0415701	0.0154551	0.351693	6.39654	1.48309	0.0609258	0.163844	0	0	1.36911	7.95214	3.42753	0
TraesCS1B02G460200	0	4.18753	5.52043	0.640015	0.015431	0	0	0.204701	8.89551	2.08567	0.0157464	0.0156718	0	0	0.86394	8.85887	5.04353	0
TraesCS1B02G460300	0.0137259	21.4976	23.5275	3.37493	0.0554001	0.155486	0	2.10582	35.6366	10.3875	0	0.0591794	0	0	6.37418	39.1168	20.9983	0
TraesCS1B02G460400	0	3.4331	3.54204	0.504558	0.0363563	0	0	0.0741983	5.45791	1.24282	0	0	0	0	0.0371416	0.188109	0.104406	0
TraesCS1B02G460600	0.0924533	0.829923	0.693333	1.35462	1.13662	0.617047	0.0418332	0.353531	1.18382	0.91588	0.827301	0.539008	0.0237784	0.0925724	0.674506	0.597293	0.772453	0.40292
TraesCS1B02G460700	0.259706	1.3383	1.93185	3.51635	2.99572	1.28476	0.181546	0.862507	1.74941	3.06175	2.42832	1.97333	0.216379	0.279255	1.17777	2.4401	2.95798	1.97793
TraesCS1B02G461200	0.0638912	2.52547	1.70494	0.886469	0.459211	0.155747	0.031884	0.83083	0.895311	0.747265	1.26417	0.468719	0	0	1.12333	1.05473	1.11263	0.04687
TraesCS1B02G461600	0.483592	2.14309	1.7186	4.11894	10.7392	5.15351	1.07488	2.72593	4.35703	6.41211	8.93814	14.1826	0.989152	1.77551	4.95462	6.1255	9.23365	9.49876
TraesCS1B02G461800	0.159412	0.745614	0.437496	1.29293	0.860323	0.738723	0.402628	0.516674	0.72145	0.889462	0.981215	0.685	0.497141	0.558741	1.2187	0.782046	1.12762	0.605798
TraesCS1B02G462300	5.59945	9.32503	9.89016	5.39407	5.93455	3.12513	7.04287	7.90392	11.5597	6.87277	2.97004	3.2243	6.7048	7.4738	9.33802	13.3897	5.76817	1.29322
TraesCS1B02G462600	3.33694	1.98339	1.44853	0.392722	1.47469	1.61078	2.55066	2.87646	1.6413	0.633097	1.93605	1.74843	1.87285	1.90501	2.50066	2.09183	0.991348	0.71619
TraesCS1B02G462800	7.12036	5.33324	4.24279	0.395313	0.262655	0.254526	3.05998	9.6649	4.95699	0.984768	0.328264	0.212856	1.2429	4.55178	6.23813	3.77064	0.897411	0.366817
TraesCS1B02G462900	8.6822	4.88058	3.16204	1.51955	0.89604	0.919983	3.41989	4.74187	3.5622	0.968526	1.10741	0.990694	3.25835	4.2671	3.70085	3.25829	0.947114	0.441829
TraesCS1B02G464000	0.494884	0.793087	0.631452	0.414344	0.340203	0.272426	0.254003	0.491861	0.258878	0.359631	1.0872	0.472598	0.224833	0.165597	0.590811	0.475345	0.443124	0.157028
TraesCS1B02G464100	0	0.366197	0.212544	0.0814707	0	0	0	0.0328255	0.246928	0.0490083	0	0.00511161	0	0	0.232576	0.0838169	0.0115962	0
TraesCS1B02G465000	2.2086	0.912324	1.48555	0.818564	1.99228	2.7935	1.45081	0.741861	0.303193	0.836763	1.10232	2.31567	0.475751	0.775593	0.688048	0.825976	2.47276	2.65848
TraesCS1B02G466300	3.21271	3.36666	3.63309	3.95547	3.47203	3.96762	2.72005	3.16685	3.65003	4.13057	3.51735	3.45653	1.73254	2.31564	3.47065	3.53654	2.8577	3.59667
TraesCS1B02G467100	0.281841	0.479013	0.416999	1.03202	0.291736	0.444785	0.293377	0.262436	0.447706	0.357533	0.672196	0.419519	0.402322	0.396543	0.455729	0.417471	0.319544	1.74669
TraesCS1B02G468600	0.503472	0.818133	0.822207	1.14846	0.909021	1.25637	0.176682	0.599682	0.781791	0.994577	0.990167	0.960058	0.273723	0.301701	0.578258	0.558333	0.963007	1.95217
TraesCS1B02G470800	0	0	0	8.12936	11.8261	10.4571	0	0	0	8.38292	28.2087	9.91188	0.0192533	0.0250376	0	0	4.66511	17.8755
TraesCS1B02G471100	0	0	0	0.871756	2.02959	6.00006	0	0	0.0151763	0.505159	6.31498	5.02115	0	0	0.028766	0	1.45748	10.3064
TraesCS1B02G471300	1.47348	1.99873	2.1844	4.95896	4.22639	5.21605	1.29514	3.3041	2.97871	5.19449	5.53438	7.18936	1.52228	0.738346	2.22747	3.23087	3.88923	7.33573
TraesCS1B02G473500	2.36428	1.6425	1.71758	0.806855	0.795292	0.678206	1.96925	1.51865	1.31362	0.99485	0.599406	0.570746	1.64557	1.56824	1.49607	1.74432	1.4821	0.206806
TraesCS1B02G473600	0.289017	1.51582	1.24846	1.48836	2.00366	2.37412	0.187383	0.259092	1.42207	1.15862	2.90149	1.9771	0.152811	0.241099	0.512828	1.18429	1.04939	3.11736
TraesCS1B02G473700	0.323041	0.260874	0.474767	0.28512	0.260263	0.161624	0.679505	1.01847	0.78034	0.355677	0.220644	0.0569543	0.723031	0.634743	0.568675	0.314584	0.213335	0.0474437
TraesCS1B02G476000	2.18209	3.00476	0.345139	1.33489	2.94426	1.72135	2.35359	3.18742	1.11277	2.73553	2.16602	2.27365	2.07785	1.32151	0.897482	1.6165	2.25988	0.358433
TraesCS1B02G477000	0	0.483447	0.223518	0	0	0	0	0.363147	0.145545	0.0701165	0	0	0	0	0.291909	0.21967	0	0
TraesCS1B02G477900	2.45469	5.42199	4.57239	5.29082	5.77879	1.93489	2.63752	3.00402	4.22083	8.98504	4.92713	1.70511	1.46741	4.33952	6.55984	11.3154	6.7957	2.23267
TraesCS1B02G478400	5.73426	14.8485	13.0927	23.1798	33.2581	40.9674	3.4073	14.628	14.0464	19.0783	34.0414	42.9156	2.3474	5.40476	10.4523	19.726	43.5456	37.6221
TraesCS1B02G480200	2.03071	8.63537	7.75426	7.53263	7.77633	4.97272	3.36315	7.0687	9.64802	9.24342	5.5745	5.64122	2.00246	3.60752	6.61513	7.29968	7.63939	4.92667
TraesCS1B02G481000	0.217982	2.54022	1.75837	1.1926	0.951269	0.957835	0.322854	1.1368	1.90862	0.882837	1.01224	1.55794	0.306673	0.359896	1.3943	1.97666	1.48254	0.918536
TraesCS1D02G000400	5.42681	12.164	8.65926	118.119	136.991	97.712	1.3141	5.94834	26.6091	112.085	132.433	109.513	0.412475	2.95374	19.7288	43.2303	150.289	172.726
TraesCS1D02G000500	0	0	0	9.49712	27.2198	38.3977	0	0	0	2.31608	25.6279	46.2905	0.0943426	0	0	0.289369	17.2501	101.736
TraesCS1D02G001500	0.00615183	0	0	0.472175	3.88097	1.14895	0	0	0	0.721266	1.88101	1.87311	0	0	0	0	0.0171188	0.150864
TraesCS1D02G001600	0.128382	2.5064	3.50885	11.2139	18.0309	9.66358	0.111045	0.795923	1.77448	8.30816	11.7035	11.0509	0.0522089	0.865591	1.97737	4.9508	11.6251	19.8885
TraesCS1D02G002900	0.162442	0.135413	0.131346	0.769921	1.54552	1.26697	0.269412	0.208181	0.201286	0.444548	1.67036	1.32474	0	0	0	0	0	0
TraesCS1D02G003300	1.79335	0	0	0	0	0	0	0	0	0	0	0	4.29658	3.75344	2.90652	3.80911	2.81189	2.90513
TraesCS1D02G003400	0	0	0	0	0	0	0	0	0	0	0	0	0	0	1.35488	11.5778	24.4267	16.4123
TraesCS1D02G003800	3.80053	2.50592	2.23403	1.98984	1.83751	1.72076	3.66955	3.61491	3.13731	2.5791	2.38584	1.66229	5.7395	3.90615	5.52403	2.71824	2.52468	0.477834
TraesCS1D02G005000	0.16308	0.02749	0.0270605	0.0147337	0.0198385	0	0.345946	0.0385124	0.0868627	0.0343118	0.0294358	0.0219782	0.832533	0.444345	0.085229	0.0964937	0	0
TraesCS1D02G005300	4.1572	3.84009	5.14698	1.97761	2.5049	1.47452	6.5514	4.65016	3.59788	2.14075	1.45525	1.09473	6.25384	4.73327	2.5296	3.12603	2.0142	0.99787
TraesCS1D02G009300	0.155058	0.045594	0.0445702	0.0580523	0.19654	0.0619704	0.154807	0.0552764	0.0565178	0.0941801	0.0741602	0.0716749	0.167707	0.179244	0.0501378	0.0318348	0.109352	0.156371
TraesCS1D02G009406	0.178662	0.360362	0.336098	0.497066	0.313056	0.111898	0.223818	0.295804	0.436391	0.586327	0.157301	0.17917	0.188657	0.210466	0.21694	0.306521	0.24755	0.0646703
TraesCS1D02G010600	0.0208078	0.620009	0.739119	0.213853	0	0.049943	0	0.231421	1.11997	0.579954	0	0	0	0	0.312791	1.30716	0.320322	0.0753319
TraesCS1D02G011300	0.103254	0.408442	0.878944	0.170004	0.0152945	0.00371317	0.270819	0.593555	0.401212	0.171939	0.048273	0.00422449	0.196803	0.616576	0.370409	0.304888	0.0657198	0.00426793
TraesCS1D02G012000	14.762	12.598	13.4878	3.14716	4.49915	1.52065	18.3322	9.59145	6.06159	4.66549	2.5183	1.65392	16.6717	27.1489	14.1401	10.6318	6.63973	0.0806198
TraesCS1D02G012300	0.280256	0.515233	1.34259	0.196243	0.114209	0.31634	0.228801	0.0421342	0.118174	0.379301	0.0861746	0.0105676	0.147317	0.0101652	0.0833417	0.725039	6.3161	0.0817646
TraesCS1D02G013200	12.1667	23.8383	28.0941	43.3814	49.7237	38.3483	9.93619	21.7095	30.1965	53.3057	47.4135	46.3728	11.329	11.9114	22.7551	37.5739	47.8174	39.068
TraesCS1D02G014400	0.148621	1.07488	0.771368	21.5342	13.5497	6.57034	0.196766	1.28276	1.81569	14.8535	15.9478	8.42998	0.0671673	0.33204	0.658841	4.71576	16.4955	9.79892
TraesCS1D02G014700	0.0355706	0.0183113	0.0311678	0.0795202	0.0517431	0.213245	0.00648316	0.0423774	0.0464669	0.202828	0.209689	0.14758	0.0237987	0.0147183	0.0596931	0.0353507	0.163326	0.156207
TraesCS1D02G015400	0.209824	0.340844	0.275347	1.6973	1.70387	1.01013	0.333083	0.162382	0.316934	0.838128	1.31348	0.75403	0.209831	0.204816	0.216941	0.679348	1.06829	5.72316
TraesCS1D02G016700	0.0148279	0.11696	0.395583	1.4156	1.95625	0.924051	0.0310675	0.292322	0.369977	0.649875	1.72913	0.973501	0.0436263	0.260605	0.325524	0.101294	0.872082	1.038
TraesCS1D02G017500	0.0189372	0.583843	0.723173	13.956	6.13816	2.73618	0.0619324	0.239472	0.762136	6.20996	10.2494	3.23955	0.0896051	0.155377	0.573125	2.85259	10.941	2.07267
TraesCS1D02G017700	0.358616	0.332264	0.307333	0.683765	1.51661	1.7097	0.465545	0.416946	0.384047	0.458322	1.34318	1.86689	0.351934	0.24353	0.271906	0.196512	0.691281	5.32261
TraesCS1D02G017800	0.095918	0.0955772	0.101542	0.287687	1.35808	0.887115	0.1274	0.0638681	0.111004	0.204348	0.706528	1.11769	0.184462	0.0752855	0.107635	0.0301297	0.300234	4.41161
TraesCS1D02G018000	0.572938	0.360439	0.433024	0.341991	0.52792	0.49464	0.830935	0.798287	0.353813	0.44175	0.473713	0.806299	0.93831	0.798689	0.857415	0.371844	0.47512	1.00304
TraesCS1D02G018100	0.115391	18.0445	10.7715	1.15332	0.975709	2.07418	0.0246219	8.52291	6.85897	1.70728	2.15854	2.28323	0.105623	0.0152804	7.382	4.41814	0.371868	3.11921
TraesCS1D02G021600	0.0244212	1.34274	1.83734	4.22323	7.63141	9.53818	0.0774969	0.983983	1.18926	3.53272	7.31936	15.6467	0.0265225	0.402822	1.7786	3.65335	9.19534	31.8091
TraesCS1D02G021800	0.0148426	0.759249	0.287011	19.323	26.3811	11.2032	0	0	0.994227	18.5483	19.4169	13.7334	0	0	0.694343	7.72407	14.809	13.6418
TraesCS1D02G022000	36.7649	8.69068	24.5469	1.6174	2.15351	3.30197	41.0353	13.4315	9.62584	1.74773	1.56934	1.42216	39.1368	17.6983	7.35176	7.62018	7.16646	0.0206723
TraesCS1D02G023000	0.271882	0.138763	0.197644	0.0649157	0.0980615	0.0291474	0.411307	0.348268	0.22696	0.0914269	0.0972295	0.0177931	0.424918	0.429903	0.201495	0.126214	0.128493	0.016333
TraesCS1D02G024500	0.522076	1.45951	2.30854	0.915826	2.34583	1.0555	1.28616	1.79814	2.05059	1.03927	0.646236	1.21548	0.950332	1.81608	2.88898	3.50319	1.46295	0.787136
TraesCS1D02G026800	0.93256	0.806382	0.611607	1.0343	0.946186	1.19141	0.531475	0.6073	0.490535	0.44841	0.870476	0.810541	0.705179	0.585935	0.539981	0.591454	0.865922	0.487092
TraesCS1D02G027300	13.024	0.626846	1.00671	0	0	0	33.7581	3.74507	0.612765	0	0	0	36.8003	27.1113	1.86548	0.368866	0.0410331	0
TraesCS1D02G027400	42.3823	1.71853	3.46988	0	0	0.261367	14.8414	4.00362	1.78159	0.370332	0	0.160299	15.2548	11.6306	2.86506	1.38923	1.36755	0
TraesCS1D02G027900	4.17045	0.0496177	0.137005	0	0	0.0394481	12.4609	0.177232	0.100137	0	0.0220115	0	17.8531	3.06566	0.255108	0.349747	0.608266	0
TraesCS1D02G029700	2.11924	1.77506	2.24678	0.219507	0.206206	0.270048	3.32759	2.64473	1.66584	0.197937	0.389615	0.375165	4.37102	5.29857	3.9079	1.4922	0.812914	0.225345
TraesCS1D02G030300	4.73857	6.57348	6.81484	6.2951	7.48944	5.01754	15.8249	7.73581	6.26459	6.49754	6.08082	5.55572	9.36455	6.43996	6.36242	7.13227	6.83624	9.63983
TraesCS1D02G030500	5.37315	22.6027	16.5869	84.4126	89.8483	63.7203	7.88661	12.6432	24.9076	62.0614	95.1945	75.6482	6.17	10.268	28.2965	37.4106	86.1896	100.931
TraesCS1D02G034300	0.737397	0.750538	2.50774	0.304662	0.255846	0.112072	0.766536	0.69563	0.88542	0.349412	0.375535	0.161636	1.16249	1.17768	0.334865	0.453767	1.13552	0.447585
TraesCS1D02G034600	0.0235287	0.328918	0.875249	2.10613	5.20898	1.17322	0.160873	0.140904	2.6562	2.13148	1.784	2.58458	0.0359826	0.0619587	1.84763	2.38998	2.65584	5.63237
TraesCS1D02G035600	0.580301	0.278406	0.241505	0.0804577	0.075199	0.147483	0.402483	0.144913	0.0852584	0.0445597	0.153431	0.113971	0.197399	0.254853	0.127199	0.24442	0.0718568	0.0297583
TraesCS1D02G036700	6.02048	2.46611	2.00884	1.48294	1.48782	1.08652	4.24056	2.11452	1.67322	1.63435	1.01121	1.07115	6.38742	4.1988	1.50034	1.82666	1.24523	0.821808
TraesCS1D02G037500	0.439085	0.552163	0.574242	0.382937	0.428951	0.33199	0.49839	0.535449	0.8904	0.264117	0.237383	0.363511	0.456156	0.535309	0.244526	0.109262	0.278615	0.282416
TraesCS1D02G037900	0.265743	3.04148	2.6109	13.6491	10.9938	10.5107	1.13747	1.23448	2.40428	10.2627	13.9699	10.8113	0.574535	0.849135	3.79397	5.82168	10.9717	15.4175
TraesCS1D02G038100	1.72373	0.833333	1.02459	1.01954	0.737005	1.28478	1.43469	0.516457	0.683786	0.721582	0.778808	1.05076	0.683338	0.482499	0.194003	0.455827	0.556104	0.426845
TraesCS1D02G038300	0.194213	2.18132	1.90768	4.96087	4.78416	1.60131	0.398186	0.910344	2.40888	6.25094	4.57441	1.68193	0.135642	0.177479	0.853455	4.33044	3.94235	0.365072
TraesCS1D02G039000	0.227527	0.83107	1.02138	2.38017	3.49212	4.00307	0.223382	0.71353	1.19011	2.34853	3.09688	3.14955	0.12405	0.323917	0.516734	1.10993	2.47039	2.04187
TraesCS1D02G039200	0	0	0	0.725801	1.72383	0.735213	0	0	0	0.681335	1.0868	0.649898	0	0	0	0.0454131	0.396046	0.358193
TraesCS1D02G039500	0.129153	0.132486	0.447648	0.177499	0.354349	0.355358	0.163699	0.116822	0.185614	0.21558	0.156963	0.200177	0.0591843	0.088777	0.124422	0.207068	0.37603	0.327411
TraesCS1D02G039900	875.162	318.805	277.296	86.9656	74.9693	166.551	738.415	406.358	258.602	100.95	87.9114	145.65	738.577	543.085	328.509	218.431	94.7616	40.2064
TraesCS1D02G042300	0.0589044	4.36503	3.52936	5.72107	1.85332	0.674361	0.0842602	1.74193	4.6283	6.83817	1.76936	0.0644753	0.0507819	0.319299	4.19682	5.26146	4.82424	0.0251945
TraesCS1D02G042400	14.5142	6.70633	6.80941	7.78988	4.36907	9.65001	18.8687	13.2085	10.1445	8.86802	6.26834	7.81622	6.70778	3.55229	3.33255	3.1159	2.14646	0.788327
TraesCS1D02G042500	1.83919	1.07198	0.680723	0.589535	0.712818	1.99417	1.68824	0.792082	0.666375	0.631476	0.66732	1.72642	0.160132	0.0755427	0.0471538	0.0596168	0	0.0628836
TraesCS1D02G042700	4.85665	4.5007	3.93518	0.391699	0.184011	0.206365	2.68396	7.94486	3.3896	0.531386	0.135848	0.206927	0.984287	3.21075	4.44036	3.93484	0.736696	0.333826
TraesCS1D02G042900	4.07528	1.09478	1.06334	0.634283	0.438873	1.02271	3.53014	1.71902	0.886004	0.569159	0.53718	0.776425	4.85112	3.11971	1.13578	1.1733	0.685331	0.529006
TraesCS1D02G043300	2.00826	1.95135	1.32519	1.94195	5.49074	3.64004	2.74758	0.778853	1.30939	0.56753	0.907288	2.50063	2.79813	2.53089	0.116256	0.260319	0.527897	14.4944
TraesCS1D02G044100	0.0298845	0.82297	0.584731	0.354188	0.342398	0.762157	0.0288897	0.309395	0.460484	0.286225	0.7436	0.553813	0.0465371	0.0641197	0.461748	0.548902	0.522459	0.492714
TraesCS1D02G045300	1.20975	0.678178	0.537934	0.221691	0.23826	0.1334	0.827199	0.651794	0.538156	0.241514	0.137739	0.0899373	0.467814	0.520795	0.389865	0.349252	0.0661022	0.107577
TraesCS1D02G046400	23.8237	68.733	63.0922	104.298	100.485	51.1905	15.9574	36.632	64.836	118.544	115.425	54.0729	11.3791	20.9325	50.9587	99.2249	165.459	53.9859
TraesCS1D02G046700	3.10662	0.871449	0.839518	0.575446	0.277737	0.568839	3.09481	1.50348	0.964102	0.548632	0.39426	0.456638	3.42955	2.06151	1.18948	0.79924	0.435049	0.0417398
TraesCS1D02G048300	0.0324136	0.480724	0.636025	0.446942	1.6458	0.299247	0.0113058	0.233442	0.440274	0.493497	0.292812	0.450098	0.025088	0.0500081	0.390295	0.354313	0.317464	0.50313
TraesCS1D02G048600	1.31928	1.78434	1.55945	1.96249	1.87083	2.07184	2.20917	2.52917	1.82577	2.04186	2.22245	2.10073	3.14459	1.9522	2.00674	2.13462	1.87895	1.72789
TraesCS1D02G049600	0.082623	0.172996	0.140879	0.0944734	0.0321899	0.00638342	0.0497161	0.167553	0.14924	0.0938696	0.0379994	0.0211093	0.0235439	0.0238936	0.0689649	0.103776	0.100817	0.0152672
TraesCS1D02G050000	0.873699	3.97001	3.06044	6.08838	4.41707	3.72819	0.405665	0.733584	7.76792	7.44178	2.67971	5.46624	0.0733147	0.385842	3.81005	11.6225	5.09986	10.7348
TraesCS1D02G050100	1.85078	2.12027	2.39117	0.51351	0.384185	0.0474679	2.01865	3.2475	2.2799	0.538882	0.267768	0.0412742	2.73154	3.98372	2.36167	2.21668	0.731447	0
TraesCS1D02G051000	0.430448	0.59632	0.886083	0.60192	0.675102	0.600372	1.24984	0.92389	0.524522	0.362239	0.450422	0.235617	0.441417	0.236765	0.214379	0.229268	0.332651	0.0618883
TraesCS1D02G051500	0.285681	0.0959393	0.072026	0.0132348	0.0118191	0	0.348819	0.0521394	0.0627173	0.0368995	0.0376856	0.00577061	0.0139044	0	0	0	0	0
TraesCS1D02G052000	1.98833	4.66355	5.13265	12.7064	20.3037	10.4227	0.834068	3.14618	4.33315	16.0123	23.0747	12.7331	0.247001	1.66933	4.69305	7.66377	20.7204	13.5131
TraesCS1D02G052200	0	0.0249302	0.01855	1.44281	5.16086	6.2981	0	0	0.0143191	0.93067	4.02436	7.37081	0.046285	0.0486209	0.05068	0.152829	2.93491	5.92113
TraesCS1D02G052700	0	0.210006	0.0873135	3.63128	2.51275	3.10348	0	0.0723736	0.31098	1.03107	2.12441	1.53912	0	0.0305175	0.122338	0.0527752	1.44971	3.82284
TraesCS1D02G052800	2.13991	4.35684	3.65354	6.81721	7.45047	19.001	1.23217	4.06798	6.55443	7.70494	8.68602	15.1904	0.0905144	1.04682	4.09587	5.41488	5.93761	7.81664
TraesCS1D02G052900	10.8954	33.1425	20.4677	64.0805	76.9632	230.174	6.96131	23.174	36.1436	75.6373	97.8322	171.234	6.56707	10.7933	23.6009	42.3074	67.0808	53.8498
TraesCS1D02G053400	0.163693	0.279877	0.312737	0.2398	0.17246	0.155823	0.216792	0.359828	0.354435	0.342137	0.139356	0.12163	0.345336	0.270079	0.738566	0.463126	0.314415	0.211303
TraesCS1D02G054000	2.93027	3.8524	3.58573	0.967022	0.692636	0.102605	2.97913	4.27834	2.82741	1.34759	0.399876	0.153139	4.27124	4.28386	4.47343	4.13207	1.31797	0.206272
TraesCS1D02G054200	9.24693	7.56616	8.95341	4.18799	2.87854	5.73212	10.2699	10.7136	8.86026	5.20261	4.14214	6.28485	14.689	14.5383	12.8574	9.01843	6.16252	5.42565
TraesCS1D02G055500	0.339643	0.196203	0.236331	0.14923	0.120123	0.159575	0.594802	0.371726	0.220297	0.160464	0.156289	0.217093	0.799403	0.499905	0.227894	0.26383	0.216668	0.206651
TraesCS1D02G056400	0.252001	0.109238	0.175892	0.164725	0.067212	0.179435	0.499345	0.152508	0.151899	0.121686	0.100314	0.131936	0.0490867	0.0086745	0.00912978	0	0.00507386	0.0186128
TraesCS1D02G056500	1.76439	1.53833	1.44129	1.06995	1.52288	5.46775	1.77992	1.23363	1.05309	0.960582	1.44528	3.63564	1.46057	0.784316	0.567925	0.434193	0.714712	1.12968
TraesCS1D02G057300	0.892718	9.19122	10.0344	17.9329	13.2111	16.4156	0.794447	5.89101	14.9097	19.1106	16.2488	17.432	0.364368	2.58035	8.45407	13.0827	11.6126	9.64231
TraesCS1D02G057500	1.51693	0.506425	0.368329	0.0932362	0.226346	0.38558	4.40161	4.06043	0.202323	0.0475086	0.160562	0.313868	8.97406	0.925051	2.09434	0.115395	0.221087	0.800618
TraesCS1D02G057600	0.448019	6.08106	12.002	9.00706	11.1867	8.36474	0.206355	6.48337	19.592	4.68675	8.12805	9.2065	0.852246	1.34119	4.71881	2.06947	9.03295	19.7287
TraesCS1D02G059200	0.00412997	0.317926	0.406007	0.982397	1.48041	0.462549	0.0350557	0.130957	0.622887	1.33286	0.828855	0.587269	0.0338654	0.00912134	0.106977	0.304722	1.29945	0.359832
TraesCS1D02G059500	0.451485	0.061776	0.01376	0	0	0	0.535129	0.0415799	0.0469585	0	0	0	0.0687327	0.118202	0.00565647	0	0	0
TraesCS1D02G059600	2.53221	0.90564	1.01819	0.675215	0.510959	0.939796	2.95665	1.85869	0.917261	0.632062	0.460818	0.782823	3.50139	2.1647	1.62326	1.41605	0.434564	0.523247
TraesCS1D02G059700	6.71397	2.46324	2.15333	0.753848	0.880979	1.38948	6.08691	3.00267	1.75498	0.987846	0.961249	1.10142	8.07482	5.57768	3.84753	2.64136	1.47345	0.443173
TraesCS1D02G059800	0.200751	0.169846	0.597574	2.95053	2.61788	1.57894	0.676768	0.305075	0.275044	1.31577	4.36746	3.26238	0.139487	0.125923	0.241513	0.683032	3.82134	3.24347
TraesCS1D02G059900	0	1.28752	0.778728	0.0583317	0	0	0.0258896	0.983563	0.362595	0.0311547	0	0	0	0	0.4876	0.164725	0	0
TraesCS1D02G060000	5.40102	9.30946	10.6555	12.9937	10.783	4.92724	7.91036	10.055	11.5534	12.0304	11.6402	6.21398	3.97812	5.56443	9.26105	10.797	8.05895	6.32806
TraesCS1D02G060600	1.14242	1.1902	1.19548	1.44191	1.28147	1.04118	1.26957	1.15329	1.78488	1.58852	1.65559	0.997764	3.11075	2.69445	3.18265	2.70184	2.67837	1.44313
TraesCS1D02G060900	0.983306	0.0629968	0.0984231	0.0627553	0.0233358	0.0875929	0.872896	0.187472	0.0382169	0.0341734	0.0589103	0.0426386	0.761981	0.497263	0.148216	0.109513	0.0113141	0
TraesCS1D02G061000	0.776116	0.426163	0.232408	0.137051	0.181447	0.122014	0.344141	0.386611	0.333893	0.207099	0.177166	0.0525328	2.4479	2.94785	2.54765	2.02382	1.40118	0.478622
TraesCS1D02G061600	6.78099	3.33104	2.91544	1.65515	1.47246	1.91	4.97356	3.94474	2.92523	2.02937	1.49538	1.90105	22.1911	18.2534	13.845	9.82417	5.98428	5.00382
TraesCS1D02G061800	114.18	78.5122	64.959	8.24551	3.76045	0.672973	54.3837	123.988	73.9994	10.6344	3.12959	0.797766	21.9029	59.8904	79.3543	51.1069	4.65439	0.0464367
TraesCS1D02G061900	94.2954	80.6939	55.3432	2.74451	0.862248	0.45284	38.1547	131.294	54.1018	6.36152	0.668256	0.485029	8.70805	40.2892	58.0563	36.4204	2.48111	0.185709
TraesCS1D02G062000	32.2039	21.5668	15.4778	0.475168	0.03097	0.037852	12.2603	37.5894	14.8475	1.75288	0.0339324	0	3.18116	16.862	24.5424	16.1595	2.89257	0.145549
TraesCS1D02G062100	62.5607	46.7803	40.1093	7.13395	0.217378	1.8061	29.9897	55.0995	44.7217	6.65651	0.303073	1.78124	7.42584	30.7096	62.0297	39.4055	8.47174	0.326213
TraesCS1D02G062200	17.5754	35.6552	40.1786	3.36661	0.197757	2.10563	6.98445	39.4283	23.4113	2.91994	0.580904	3.3769	0.149285	6.30402	18.1711	12.7221	1.60999	2.68584
TraesCS1D02G062400	0	0.580251	0.143108	0	0	0	0	0.502367	0.0986423	0	0	0	0	0	0.165497	0.0735945	0	0
TraesCS1D02G062800	0.235523	2.28801	1.52314	7.66262	12.8673	11.2658	0.237303	1.4882	2.40021	7.91821	11.1836	13.1164	0.712969	1.80087	6.26731	11.1642	14.352	8.79402
TraesCS1D02G064200	0.24185	0.122926	0.0933552	0.0784344	0.0603023	0.0774283	0.303144	0.186909	0.163655	0.163295	0.106969	0.115739	0.597119	0.546765	0.622226	0.644419	0.997151	0.78957
TraesCS1D02G064600	0	0.498245	0.148523	0	0	0	0	0.139115	0.112458	0.0115556	0	0	0	0	0.136636	0.0970674	0	0
TraesCS1D02G065300	3.17391	1.37619	0.902298	0.400714	0.853424	1.32939	2.97177	1.77816	1.10566	0.441103	1.6267	1.91168	9.4965	7.25356	6.64715	7.03229	4.80648	5.28914
TraesCS1D02G065600	2.06231	0.678241	1.21775	0.308773	0.390791	0.340183	1.58381	1.24497	0.617388	0.502989	0.377626	0.454937	2.07074	1.71959	0.884419	1.12959	0.392578	0.383804
TraesCS1D02G066200	10.5977	14.4058	16.4788	16.5037	24.2131	14.3006	10.6747	10.6114	14.1539	15.8785	14.6522	15.2739	6.17554	9.7552	9.65664	6.98193	17.0344	13.8084
TraesCS1D02G066300	0	0.374553	0.0679607	0	0	0	0	0.324047	0.0735444	0.0109635	0	0	0	0	0	0	0	0.0112178
TraesCS1D02G067000	2.43769	1.04628	1.11411	0.896626	0.667153	0.754497	2.2923	1.23224	1.10698	0.714541	0.725475	0.756106	3.03167	2.08249	1.47703	0.992461	0.768099	0.458441
TraesCS1D02G067500	2.34407	2.3024	1.71619	16.8786	21.9743	10.3094	2.76762	2.2136	2.60869	11.4091	24.8802	17.8233	3.06045	3.24313	3.22459	5.81552	25.0541	26.7188
TraesCS1D02G067600	0.118273	0.144872	0.111331	0.0801791	0.113928	0.10848	0.121539	0.0576035	0.0713352	0.0886368	0.108512	0.140507	0.708246	0.511834	0.524675	0.411385	0.269603	0.154074
TraesCS1D02G067900	1.25154	1.88878	1.26022	4.48897	8.54773	5.36104	1.37011	1.87123	2.08088	3.72966	7.1516	7.44588	1.32442	1.73492	3.11285	3.17694	7.39179	5.81258
TraesCS1D02G068900	0.0941169	0.0683471	0.0415229	0.0542524	0.0453264	0.075004	0.141503	0.124227	0.0397797	0.0411135	0.0764037	0.0518927	0.371357	0.379041	0.22843	0.136511	0.117179	0.104048
TraesCS1D02G069100	0.594405	0.352063	0.3175	0.395081	0.27376	0.302447	0.867337	0.416458	0.419462	0.38247	0.400749	0.435427	1.89171	0.70567	0.561664	0.405111	0.513077	0.447681
TraesCS1D02G069300	1.53892	2.77609	2.89885	4.09594	5.77204	4.89969	1.27938	2.15356	2.22442	3.32887	4.84748	3.80734	1.19767	1.21152	1.862	1.95791	3.36627	4.95832
TraesCS1D02G069500	0.278675	0.803011	0.690522	2.00376	1.95337	1.00408	0.475958	0.39655	0.522926	1.87686	2.46371	1.46567	0.435343	0.327718	0.801542	1.56487	3.22783	2.03218
TraesCS1D02G069800	0.287903	0.537546	0.82958	3.50967	5.62056	3.72627	0.46485	0.918314	0.300974	2.19384	6.70816	4.1263	1.04488	1.47587	1.83506	4.25879	5.57518	6.5329
TraesCS1D02G070300	9.54662	11.3026	8.02865	8.16867	7.8548	8.18748	8.12798	8.03801	9.28213	8.91783	7.45477	6.54846	3.84888	3.30774	1.77021	4.14596	3.17713	2.71163
TraesCS1D02G071800	0.756538	0.58242	1.58458	1.88857	2.18318	2.39523	1.23181	0.730351	1.00985	2.16249	2.71751	4.08846	0.918198	1.32741	1.39997	0.995789	2.3554	7.39698
TraesCS1D02G072100	4.29074	1.53257	1.34424	0.477281	0.748474	0.978544	5.55166	2.43589	1.30318	0.44883	0.68018	0.937386	6.73452	3.58479	2.16565	0.78579	0.649898	1.40674
TraesCS1D02G072500	0.742616	4.13473	3.00728	14.3095	14.8936	9.96112	1.21304	1.86086	3.7741	11.1491	16.3252	11.7303	0.910744	2.70857	6.48018	7.65305	11.2933	18.7316
TraesCS1D02G072700	3.83744	1.64046	8.00094	2.4282	3.41665	2.74494	2.56004	1.18741	1.85394	3.02531	5.13695	3.68406	1.87193	1.16115	0.779347	3.47543	6.06365	2.02696
TraesCS1D02G072900	2.34728	0.535818	0.957736	0.694322	5.83576	3.05803	2.53685	2.06833	0.306561	0.526605	1.19376	2.70621	2.75196	1.06932	2.19735	2.07526	4.10139	11.8697
TraesCS1D02G073300	0.061527	1.4847	2.34271	4.86986	3.79001	1.89499	0.204453	1.33117	3.69524	4.78186	3.58838	2.03496	0.142154	0.222845	2.09667	3.09269	3.54015	1.36496
TraesCS1D02G074700	2.69835	2.23341	2.42483	3.1505	3.64665	3.60671	2.1971	1.68974	2.06166	1.95185	2.84923	3.40916	3.2075	3.20079	3.08488	2.62309	4.01974	7.07407
TraesCS1D02G075400	1.50254	3.42434	3.57178	0	0	0	0.253955	3.54914	1.7136	0.14262	0	0	0.0316561	0.654301	3.20182	2.14452	0	0
TraesCS1D02G075500	36.8197	41.4737	39.6895	41.156	42.028	27.7966	48.9764	43.3517	47.8058	41.7344	35.3629	27.4015	36.7113	29.466	23.3574	32.2543	32.9214	25.0675
TraesCS1D02G075600	8.17575	4.07712	5.19065	1.7981	1.71522	1.28197	9.10322	6.02184	5.8663	2.64008	1.61769	1.22218	7.7337	6.33023	2.68095	1.12092	1.02399	0.406456
TraesCS1D02G075800	0.186939	0.350204	0.369828	0.25455	0.163807	0.175147	0.682209	0.652728	0.514599	0.30211	0.424592	0.299846	0.802655	0.272762	0.368416	0.591334	0.44297	0.169187
TraesCS1D02G077500	2.6631	8.23335	5.55403	9.05331	10.537	4.83383	2.23868	6.16875	6.97848	9.91967	10.2346	5.57877	1.94323	3.16099	4.41797	7.19506	9.3345	3.91116
TraesCS1D02G077600	42.7194	117.884	94.9113	142.744	146.727	66.2057	33.5005	102.675	112.277	163.001	172.935	88.2107	27.7871	55.4062	95.4995	122.59	147.241	53.1933
TraesCS1D02G078100	2.37017	2.60352	1.83544	2.77598	3.08143	4.57692	2.98839	2.95032	2.60226	2.40712	3.17287	4.14858	4.08025	3.47592	3.82261	3.31236	2.78135	3.61618
TraesCS1D02G078700	9.36822	4.96729	3.59288	1.0654	1.12369	0.491618	10.8948	5.66483	4.28115	1.79544	0.832156	0.077816	12.6879	5.97669	2.68144	3.95287	1.10405	0
TraesCS1D02G079100	4.20292	4.90308	3.54058	3.90889	15.3399	7.07624	5.46125	6.20634	9.40064	8.99894	8.85809	15.1271	6.15921	6.89942	17.9688	17.7511	24.8918	4.43074
TraesCS1D02G079800	7.9784	34.2645	46.278	130.032	114.898	51.8902	7.941	21.1246	42.8388	134.27	147.95	55.0464	12.1179	15.03	45.6214	98.3394	173.282	69.7751
TraesCS1D02G079900	15.8905	4.17266	3.06553	0.438339	0.225823	0.0948388	9.83095	5.64436	3.37832	0.458427	0.0407606	0.155079	17.7482	10.6352	3.47376	1.95059	0.389423	0.0188586
TraesCS1D02G080900	0	0.730712	1.13695	3.69514	3.61454	1.519	0	0.301241	0.708113	7.51144	2.89331	0.985509	0	0.0804806	0.961693	4.22197	7.30909	2.79149
TraesCS1D02G082100	0.0767416	0.134628	0.052105	0.197229	0.304327	0.145934	0.0700408	0.0686367	0.434058	0.431428	0.197521	0.169064	0.0282368	0.0609552	0.0279166	0.0640272	0.0612557	0.0861638
TraesCS1D02G082500	0.0470631	0.662688	1.17821	2.19719	2.2783	3.43781	0.0455595	0.531282	1.38109	2.39148	2.13208	3.94568	0.0326757	0.305744	1.04028	0.550237	3.33072	3.02651
TraesCS1D02G082600	2.44254	4.57167	6.35002	12.4422	19.1446	15.3727	1.50152	4.18547	4.58454	12.821	13.2072	19.9917	1.28933	2.6698	5.237	10.6548	18.6919	15.6596
TraesCS1D02G082800	0.38259	16.3344	14.1859	124.406	119.102	46.8611	0.327882	1.95069	57.1852	136.174	143.683	62.3167	0.371014	0.446365	35.8466	43.9521	216.709	59.6426
TraesCS1D02G083100	3.99492	3.76081	3.17099	5.60506	11.3761	20.62	5.96415	4.39852	3.35888	4.45517	20.0331	24.8755	0.476143	0.244296	0.694606	0.747915	7.85993	36.7689
TraesCS1D02G083200	4.11439	3.74211	3.09429	4.57622	4.92851	3.20949	4.7853	3.89686	3.8666	3.79442	4.30303	3.27251	0.448461	0.248955	0.26124	0.497083	0.432957	0.712179
TraesCS1D02G083300	0.737542	3.04887	2.11544	4.53349	6.47007	9.14767	0.861723	2.40886	2.54266	4.81841	7.81561	5.63776	0.436844	1.08454	2.95973	3.53547	6.16762	1.70591
TraesCS1D02G083400	0.587067	1.69933	1.61242	2.83259	3.98874	5.96613	0.570407	1.30662	1.53947	2.96129	3.99027	4.01256	0.505724	0.713891	2.18234	2.03268	3.86595	1.55442
TraesCS1D02G083900	19.6792	23.0727	48.5133	13.1812	23.031	18.0458	17.778	36.4961	15.4298	13.7339	12.4484	20.631	19.1645	12.6079	24.9787	18.1405	30.1789	27.0176
TraesCS1D02G084000	11.3401	11.6604	9.92046	7.98464	8.07637	9.87826	13.7519	13.755	11.0058	9.73876	10.5822	12.8746	19.1865	19.2132	13.8994	17.7255	9.43148	10.3014
TraesCS1D02G084200	12.6868	12.3169	12.5359	8.26043	6.51231	9.85362	14.5672	16.4921	12.4525	10.264	6.6816	8.70176	17.1961	17.4948	23.694	17.7426	9.23886	2.63469
TraesCS1D02G084500	0.288582	1.02837	1.04287	3.22231	3.14306	0.777397	0.0406351	1.26544	1.52538	3.70119	2.1469	1.48454	0.273971	0.555512	5.72836	4.35112	5.7738	9.04624
TraesCS1D02G085600	3.01965	5.43279	4.23599	7.59016	4.31577	4.27413	6.92783	6.21766	5.89744	5.92971	5.86907	3.14225	5.5263	5.71234	7.5929	5.0273	4.69827	4.14337
TraesCS1D02G085700	1.61349	2.96028	2.29556	4.69394	3.28118	2.78876	3.56217	4.6268	3.12708	4.94548	4.34165	3.58203	3.97376	3.41202	4.72609	4.22313	2.95623	2.93999
TraesCS1D02G085900	4.50965	4.02344	4.70078	4.56669	7.32441	5.08548	3.07422	5.80063	3.66682	4.12774	8.01553	5.93491	2.38967	3.38497	5.4173	4.49541	8.11859	6.4786
TraesCS1D02G087100	0.701733	2.37806	1.33268	3.93264	2.85611	1.31426	1.00548	1.67144	3.33981	4.0066	2.94971	1.84683	0.67836	1.15507	2.98713	3.54042	3.29772	1.13929
TraesCS1D02G087300	2.42464	2.11189	2.38974	2.43606	1.49261	1.83533	2.27764	2.06539	1.47385	1.28657	1.76646	1.91022	3.32467	3.33002	2.99309	1.75376	2.28778	1.41358
TraesCS1D02G087600	0.0997116	0.195151	0.155725	1.87061	4.70826	4.91232	0.212958	0.0962585	0.134897	0.905384	3.9079	4.98791	0.0753153	0.101039	0.0961833	0.16422	3.09952	12.6744
TraesCS1D02G088400	0	0.757551	0.318192	0	0	0	0	0.84964	0.193278	0	0	0	0	0	0.586341	0.0501926	0	0
TraesCS1D02G088700	2.21355	7.1188	6.99914	17.7223	19.5879	13.7899	3.67043	6.85117	8.49446	12.0934	17.6957	14.5527	2.99831	4.59702	5.49741	7.61086	13.6065	13.2967
TraesCS1D02G089100	3.06363	0.833403	0.765858	0.206356	0.662954	0.618622	2.03701	1.53364	0.604518	0.148948	0.412188	0.86771	1.7138	1.32237	0.829657	0.700534	0.433486	0.381278
TraesCS1D02G090000	2.75376	0.927045	1.47859	0.789571	3.81348	1.92388	3.69588	1.37824	1.02041	0.619562	0.52568	1.57483	2.12296	2.02559	0.674781	0.878215	1.53861	2.6061
TraesCS1D02G090700	0.179736	0.125977	0.302763	0.427387	0.626907	0.521774	0.31064	0.276759	0.299568	0.407734	0.499715	0.634694	0.529429	0.486779	0.374477	0.520312	0.500102	0.399479
TraesCS1D02G090800	0	0.0152967	0.0282391	2.64974	4.39395	2.95968	0	0	0.0457493	1.70395	5.80912	4.23717	0	0	0	0.412687	4.38383	7.07503
TraesCS1D02G091300	0.028619	0	0.019723	0.749705	1.05662	1.30159	0.0301053	0.0194974	0.0224374	0.679853	1.62174	1.15605	0	0.0388589	0.0455936	0.186932	1.0162	0.939048
TraesCS1D02G092700	0.208778	4.30617	5.81898	10.518	8.59482	2.60242	0.646103	1.63098	5.57366	15.3176	7.8508	3.24505	0.296545	0.920059	6.60078	9.89121	11.482	3.50546
TraesCS1D02G094700	0.14308	1.73844	1.12325	11.7831	37.5733	25.8678	0.212996	0.998326	2.44692	11.3515	23.6409	47.4676	0.280959	0.451941	2.33584	8.1603	51.0719	50.5447
TraesCS1D02G094800	0.0369885	0.665178	0.967103	5.88737	11.8186	6.7762	0.221675	0.101006	1.9828	4.93844	15.9039	11.3548	0.0411384	0.0386957	0.937294	1.14835	10.3368	15.4033
TraesCS1D02G096400	0.0167083	0.951029	0.624571	1.59342	2.51898	0.238279	0.011671	0.545647	0.374765	0.966146	1.56166	0.240401	0.0909643	0.271003	0.405601	0.418038	1.92913	0.994957
TraesCS1D02G097000	0.343047	0.407638	0.253706	0.171046	0.217699	0.177553	0.334628	0.405245	0.276335	0.22114	0.246905	0.220522	0.661124	0.441773	0.618386	0.290021	0.264431	0.132125
TraesCS1D02G097900	0	0.634158	0.235146	0	0	0	0	0.284944	0.306066	0	0	0	0	0	0.10391	0.112073	0	0
TraesCS1D02G098000	0.429383	1.95252	6.6109	8.07033	41.9574	10.6269	0.183993	0.854746	0.726459	11.3839	9.42675	13.0205	0.0740159	0.452475	2.41044	14.6055	33.2535	29.6245
TraesCS1D02G098100	1.01688	0.211265	2.21016	1.90368	29.0289	5.47912	0.179151	0.841362	0.24797	2.12363	4.67172	8.56471	0.289502	0.15799	0.842219	3.13482	12.6619	23.3072
TraesCS1D02G098200	0	0.321626	0.341996	0	0	0	0	0.262113	0.131331	0	0	0	0	0	0.232304	0.198203	0.0176066	0
TraesCS1D02G098300	0.992984	1.5883	1.57579	3.08374	3.03874	1.12789	0.846097	1.2124	2.0599	2.267	3.79065	1.48115	1.1575	1.04953	0.831066	1.51598	3.96093	1.15828
TraesCS1D02G099000	5.54854	4.36238	9.53896	5.92161	6.45345	6.05017	14.634	7.57477	6.14488	5.66628	5.26254	7.06036	12.9695	11.0496	10.2898	9.35905	12.4957	3.11379
TraesCS1D02G100200	3.03249	1.48172	1.51873	1.31568	0.867945	0.889222	3.99492	1.21187	1.5942	1.12256	0.923586	0.81566	6.63273	3.99919	0.881642	1.06942	1.16067	0.487067
TraesCS1D02G101500	0.420483	23.79	37.0921	0	0.0791394	0.0550039	0.278009	17.6326	22.2659	0.158273	0	0.0658057	0.206934	0.434744	29.2279	19.1336	0.018271	0.0347301
TraesCS1D02G103100	1.82107	2.15299	1.87569	3.60227	3.79274	6.9306	2.66406	2.53078	2.81729	3.59386	4.21764	6.53488	4.27261	3.57976	3.23089	3.7279	4.22493	2.29045
TraesCS1D02G103200	0.64893	50.0047	40.4836	42.2448	47.5419	87.1203	0.770198	33.5029	55.237	49.6513	49.9496	88.1941	2.22469	31.3991	139.917	124.004	160.168	112.715
TraesCS1D02G103500	0.759243	0.397391	0.557113	0.180619	1.22335	0.2505	1.04735	1.63451	0.365265	0.246165	0.14004	0.309088	1.37848	0.595895	1.02183	0.448797	0.692659	1.08839
TraesCS1D02G104500	1.09228	2.26378	4.48639	3.94994	4.32397	5.11028	1.02403	1.99856	2.3032	2.71844	3.18869	3.56344	0.873172	0.774297	1.33564	1.98847	5.5322	3.79216
TraesCS1D02G105200	1.95457	2.59267	1.95954	18.7463	53.1051	43.5196	2.18435	2.72405	2.4345	11.4312	36.2706	41.6592	2.50848	2.35167	2.36988	3.64109	13.9522	25.2897
TraesCS1D02G105600	3.44475	4.46229	7.71546	4.913	6.69867	5.31803	3.67745	3.06142	3.64729	5.9343	6.33149	4.22555	4.4076	4.74207	4.75068	8.59949	9.44413	4.95293
TraesCS1D02G105800	1.61866	4.49815	2.8295	15.3838	21.5368	12.8913	2.65285	3.98688	4.57197	12.312	19.7627	19.0736	3.32251	3.15823	8.87669	9.7788	21.5646	22.9559
TraesCS1D02G106100	0.137283	1.01281	1.7117	5.98958	4.53941	2.95666	0.28863	0.690249	1.55561	4.22444	4.72305	2.6974	0.389015	0.30063	1.23234	1.95925	4.14865	3.1197
TraesCS1D02G106700	4.06684	0.709828	0.83843	0.317545	1.87788	1.07579	0.728488	1.10875	0.180776	0.150689	0.291102	0.600556	0.445354	0.595827	1.40621	0.578082	1.79352	2.2708
TraesCS1D02G107100	0.604458	0.0218118	0.384401	0.0108427	0.0163976	0.226052	0.681361	0.08574	0.0513251	0.0604686	0.0239992	0.243649	0.45588	0.154883	0.0367417	0.0412704	0.0530433	0.260465
TraesCS1D02G107600	1.18258	0.558465	0.232186	0.105196	0.0411278	0.270695	0.613241	0.768886	0.401306	0.0565009	0.0655177	0.160765	0.440528	0.905549	0.666774	0.325022	0.0801085	0.0689669
TraesCS1D02G109100	2.16319	6.03425	6.25304	21.488	15.4073	14.8698	1.93848	5.46428	7.52008	16.7218	17.9326	14.0344	2.1456	3.46093	8.23546	9.29351	15.3246	19.8317
TraesCS1D02G109200	15.9827	47.3486	74.6216	118.822	69.9732	45.5262	12.5832	36.7679	70.8396	126.348	62.4818	43.8042	13.0468	17.5485	61.3747	102.96	95.2579	35.1687
TraesCS1D02G109900	1.04486	1.40255	1.18416	3.75258	3.97952	3.00737	1.30647	1.55678	2.15578	2.94627	4.44182	3.42566	1.29553	1.59485	2.5553	2.61439	4.36202	3.60007
TraesCS1D02G110000	0	0.574576	0.874968	0.649164	0.0300409	0.0843131	0	0.0383184	1.12187	0.321193	0.0459825	0	0	0	0.384844	2.0784	0.812324	0
TraesCS1D02G111200	0.621193	0.18375	0.15147	0.135561	0.63947	0.0645505	0.49532	0.0645763	0.0484232	0.078168	0.0830326	0.147216	0.486013	0.558851	0.0667433	0.309265	0.475384	0.143891
TraesCS1D02G111600	0.0405164	3.72406	5.55577	75.1634	94.0318	39.3253	0	0.0723351	9.5339	51.1957	96.7015	52.2894	0.0191685	0.12499	3.18689	9.54226	60.1848	46.2286
TraesCS1D02G112000	1.5904	1.70037	1.77836	0.341735	0.139116	0.424445	1.8597	2.11115	1.71446	0.468597	0.143199	0.491245	3.95911	4.7394	4.56633	1.6446	0.985963	0.290525
TraesCS1D02G112300	5.95131	8.98999	8.61058	26.8385	50.3608	39.9542	6.82992	10.209	10.2941	21.5552	48.4164	49.6277	6.63762	5.92705	9.07769	12.992	35.8132	56.6124
TraesCS1D02G112900	1.20639	4.17193	4.24229	2.47039	2.28267	1.67781	1.67355	3.63836	3.54597	2.98008	2.11805	1.24022	1.36776	1.75322	3.14937	2.91285	2.47104	0.981363
TraesCS1D02G113500	0.400141	0.141745	0.338489	0.0918652	0.00673376	0.116121	0.380254	0.313163	0.239766	0.177006	0.233161	0.207287	1.09069	0.670831	0.639721	0.222874	0.418754	0.487796
TraesCS1D02G113900	18.0521	14.0053	14.9672	7.12867	4.75367	5.9444	19.4673	14.09	12.1291	7.0477	5.94285	5.51094	27.9099	24.2616	11.8077	7.73832	5.53088	2.34762
TraesCS1D02G114300	1.05093	0.626083	0.560092	1.05948	1.62865	1.25169	1.37104	0.666293	0.88904	0.824996	1.46378	1.4833	1.5284	1.42422	1.47368	1.04497	1.62386	2.67586
TraesCS1D02G114500	35.0306	42.6177	43.4416	15.3367	32.6493	9.16818	53.8311	49.1101	51.4757	33.4384	7.02616	8.59689	26.3365	36.8978	17.0333	30.5799	14.1285	5.25875
TraesCS1D02G114800	0.0126713	0.545034	0.418715	8.01068	9.73618	2.07469	0.030775	0.0808117	0.490484	5.39963	25.6737	5.16597	0.031983	0.0653552	0.0927373	1.17899	15.3255	0.129119
TraesCS1D02G115400	0.274029	1.61969	1.72083	0.675285	0.144768	0.180584	0.384267	0.76005	2.39715	0.655488	0.114014	0.172194	0.664574	1.1269	1.07175	1.43463	0.470256	0.239041
TraesCS1D02G115800	3.43218	3.80337	2.86126	3.5703	4.17165	4.9205	2.08247	3.18199	3.75085	3.07026	4.09965	3.29688	1.47651	2.5954	3.51058	3.55007	3.40087	1.99165
TraesCS1D02G116000	2.97624	3.94822	4.34306	1.50741	0.996656	0.570934	4.08089	5.49606	3.44579	1.68557	0.790227	0.448011	5.08788	5.85275	4.51633	3.13192	1.21254	0.27328
TraesCS1D02G116700	0.0334933	0.060923	0.0234883	3.38827	9.46864	6.72254	0.038417	0.0380133	0.0900555	0.748601	25.9508	13.8128	0.0632086	0.0670658	0.104294	0.0627243	9.00716	10.4512
TraesCS1D02G116900	1.29678	0.978335	1.00708	0.794126	1.19049	1.10827	1.06343	1.16957	1.04484	0.943787	1.47457	1.38171	2.28344	1.09634	0.968739	1.04925	1.456	1.3881
TraesCS1D02G117000	0.152002	8.72597	4.66139	6.98446	12.7548	4.5724	0.26872	3.71492	4.09049	7.92929	25.657	11.4789	0.0943515	0.262558	4.09205	3.79876	16.2398	3.49248
TraesCS1D02G117100	7.94061	21.5189	28.7074	27.7245	34.3181	29.343	9.63406	11.2716	20.469	27.6135	26.2059	26.2569	8.09381	8.59437	14.8363	29.01	28.6425	62.7228
TraesCS1D02G117200	0.682512	2.35666	3.26823	1.74301	1.31285	1.48669	1.28663	2.12542	2.75318	1.97584	1.02027	1.23262	0.801839	0.99175	0.590464	2.81215	1.01875	4.75785
TraesCS1D02G117600	1.05807	0.514903	0.283015	0.398898	0.599879	0.344607	0.51182	0.241728	0.322811	0.415744	0.507459	0.608899	1.50304	0.918388	0.450505	0.666361	0.580546	0.13909
TraesCS1D02G117700	0.0697784	0.94903	0.477419	0.168088	0.425186	0.507196	0.0735949	0.406738	0.50678	0.161045	0.331016	0.327627	0.159305	0	0.24939	0.242971	0.240139	0.607903
TraesCS1D02G117900	46.0482	21.4514	25.2946	16.7183	26.1662	15.9019	40.9518	53.9281	18.3617	14.9447	16.391	17.5455	46.4913	21.946	53.6424	27.085	26.8056	32.4328
TraesCS1D02G118000	1.93159	1.82444	4.66974	1.1563	0.776366	0.554884	5.18368	4.415	1.59409	1.85048	1.76339	0.347167	4.63749	1.97058	8.86706	3.12211	3.95015	1.24038
TraesCS1D02G118100	8.54806	9.88736	16.4939	7.95105	4.7118	6.05483	8.40949	10.2807	7.60314	10.0282	6.75623	5.7987	11.1103	9.81645	12.7713	7.59383	9.45078	6.40269
TraesCS1D02G118200	25.6706	28.6824	50.9089	24.4925	13.9812	18.5295	26.6691	33.03	22.9307	31.2754	20.5342	18.2848	34.7437	29.1242	41.7327	23.7534	28.8296	19.4794
TraesCS1D02G118300	0.88732	0.574133	0.490184	0.808867	1.01055	1.22396	0.787289	0.827468	0.61001	0.919896	0.970045	1.12869	0.960358	0.83926	1.2788	0.977156	1.21382	0.935232
TraesCS1D02G118400	1.04451	2.14881	3.62687	0.0899283	1.84776	5.10888	3.75774	4.3663	1.69892	3.58955	2.53355	1.4245	0.06688	0.156367	0.184535	0.0566992	0.0719879	0.278964
TraesCS1D02G118500	70.6919	100.196	101.733	76.9352	87.4281	79.9515	72.5469	105.866	97.7914	106.143	87.6764	74.9404	100.865	128.35	210.702	106.154	118.875	60.4804
TraesCS1D02G118800	0.627958	1.94448	1.70628	2.40116	1.8216	2.5372	0.709298	0.964754	1.88244	3.00642	2.12332	1.8904	0.435448	1.13706	2.58193	2.98571	3.61462	0.873625
TraesCS1D02G119300	0.573881	1.95874	0.890199	50.9417	58.1432	61.0415	0.224062	0.120715	7.09592	37.1268	68.8851	62.5554	0	0	3.04089	7.15796	45.5137	92.8818
TraesCS1D02G119800	2.0248	0.890192	0.638561	0.19963	0.237963	0.0300352	1.3044	1.82185	0.534848	0.346969	0.0638606	0.0871785	0.573153	1.15143	1.09626	0.974822	0.44472	0.067039
TraesCS1D02G120000	0.799835	4.06074	3.71837	16.9228	17.8722	10.5422	0.895693	1.81973	5.8547	18.6175	16.9062	10.8272	0.761649	1.26186	3.87032	11.6686	21.2286	8.98399
TraesCS1D02G121300	0.225971	7.70537	1.40273	6.78102	0.275658	0.473065	0.0803978	0.242072	8.89557	7.03449	0.0282459	0	0.0482639	0.182533	1.20154	16.6512	4.31815	0.0230935
TraesCS1D02G122600	2.51536	1.29392	2.08019	0.0252742	0.677399	0.673007	12.0306	5.34051	0.130206	0.135108	0.301268	1.3073	7.3775	1.01982	2.01173	0.91366	1.18738	2.35937
TraesCS1D02G123400	15.9342	13.8363	24.9787	73.5895	84.0841	64.7656	8.5734	8.13767	28.3207	89.5878	106.711	82.3627	9.92078	7.44102	15.897	39.1318	86.906	128.219
TraesCS1D02G123700	0.963352	26.7389	26.156	12.8278	3.23156	2.25261	1.32062	9.10596	26.367	8.14777	2.14814	2.21352	1.12237	1.4398	19.1579	13.474	5.08455	3.07088
TraesCS1D02G125900	2.60715	4.66775	7.32292	2.87196	2.22048	1.62448	2.51323	7.38841	6.80566	4.0531	1.53292	2.09006	2.79448	3.23637	1.17135	0.962289	1.04554	1.71899
TraesCS1D02G126400	3.85795	1.4024	1.42063	0.918811	0.683624	1.27582	5.62313	2.55337	1.12417	0.761248	0.63782	1.19879	5.92276	3.02918	1.41747	1.2106	0.515224	0.232985
TraesCS1D02G127000	1.05638	0.460676	1.48626	0.525988	1.26115	1.80097	1.671	0.675181	0.46249	0.635708	0.747509	2.10619	1.18419	1.06057	0.479588	1.2297	1.7826	0.967943
TraesCS1D02G127300	0	3.10857	2.05861	1.13318	0.304309	0.217557	0	0.468303	2.92474	0.7518	1.11108	0.529695	0	0.0184121	2.18181	1.02587	0.562006	0
TraesCS1D02G127400	1.39529	8.44899	5.91529	27.6867	33.3207	8.97228	1.30472	6.28297	6.9976	26.7152	35.7796	11.6763	1.41385	3.87983	6.28934	12.9683	35.1405	3.99083
TraesCS1D02G127600	0.313749	2.66777	3.54177	4.23802	6.29083	7.77852	0.596476	1.58828	2.28445	3.09639	5.45996	8.28231	0.387684	0.510961	2.16312	1.3369	5.05339	17.2734
TraesCS1D02G127700	8.87852	20.6844	16.7957	49.0967	71.0088	132.241	7.48242	13.0626	20.9723	49.3707	73.6748	114.097	4.4979	7.32956	14.6292	29.2614	54.3782	51.5111
TraesCS1D02G127800	2.97435	10.9743	11.9989	26.6834	28.4637	17.4296	5.61765	9.01682	14.8483	24.8932	22.6635	19.438	3.07387	5.16217	13.2261	21.0239	31.9438	26.0157
TraesCS1D02G129600	2.04787	0.183206	0.430264	0.062627	0.0418804	0.117881	0.39833	0.0821386	0.0563927	0.0507892	0.0439936	0.0167855	20.4829	17.599	9.28002	11.3489	5.93838	2.19851
TraesCS1D02G130200	5.90517	14.9491	13.4106	13.8149	11.9606	10.4266	9.09578	13.3075	15.2825	13.9843	11.2998	8.70876	4.31894	9.02165	7.28062	5.2011	5.03515	1.43533
TraesCS1D02G130600	0.243199	0.259825	0.216901	0.099025	0.233053	0.131637	0.271527	0.132625	0.0732879	0.104024	0.164315	0.228724	0.896186	0.574703	0.219468	0.218321	0.0393702	0.0541589
TraesCS1D02G131200	11.8002	13.6303	12.6126	29.3811	26.7891	24.4785	17.4182	15.6568	17.9843	21.4352	27.721	25.7721	15.0938	13.5067	12.8713	14.9035	20.8725	32.0412
TraesCS1D02G131600	5.72116	1.61084	1.60925	1.12227	0.918227	2.20455	5.05174	2.23916	1.75659	1.23252	1.29628	1.85341	5.33878	3.60571	1.52199	1.63176	1.01522	0.285262
TraesCS1D02G133100	5.04575	6.0786	6.79766	8.78684	8.59216	8.83283	6.82779	6.49309	6.80474	6.05732	7.2802	8.16856	6.03028	4.82678	3.29422	4.36904	4.92364	9.39923
TraesCS1D02G133200	3.41806	11.6651	12.063	26.4764	18.0986	10.6042	3.77269	7.90312	18.2179	32.1777	19.6332	11.8819	4.09176	5.37579	13.3626	23.4679	20.6951	11.1571
TraesCS1D02G134100	2.9216	1.27001	1.24165	0.661246	0.948776	1.13574	3.34284	2.44687	1.70788	0.696116	1.09481	1.03854	3.62313	3.0949	1.39464	1.39319	0.718918	0.708984
TraesCS1D02G134700	1.64395	0.390261	0.566713	0.28729	0.445531	0.500509	1.77045	0.548052	0.728819	0.380672	0.363278	0.743194	2.15156	1.64245	1.28262	1.06282	0.543363	0.313515
TraesCS1D02G135800	0.980955	1.70399	1.56798	1.98928	2.44525	15.4356	1.95921	1.65813	1.55897	2.04103	2.47973	10.2942	2.59535	1.74475	1.73339	1.94972	1.98462	69.3406
TraesCS1D02G135900	0.0997711	0.0927587	0.195124	2.84833	7.41633	8.0051	0.0826513	0.202331	0.130209	0.465569	21.4416	13.692	0.14761	0.118287	0.0590501	0.122888	3.75275	11.38
TraesCS1D02G136600	50.4328	43.3641	43.7173	12.7628	17.6666	25.7189	18.4478	16.1918	11.3884	5.57323	7.28568	9.17651	31.0995	20.0712	10.8817	16.0352	14.8555	9.09019
TraesCS1D02G137900	1.80737	1.65693	1.73706	1.33917	1.19607	1.22869	3.13554	2.62232	1.96026	1.49624	1.23579	1.2825	0.205624	0	0	0	0	0
TraesCS1D02G138200	1.97929	2.16402	3.68019	1.52934	1.73561	1.28432	3.24568	5.05119	4.18589	2.98428	1.66706	1.54887	2.36141	4.06909	2.69456	2.17463	1.50155	0.756919
TraesCS1D02G138900	1.64714	16.0857	16.4257	12.2799	1.68153	0.996886	1.24056	12.5824	22.583	14.6027	2.95399	0.916208	2.20311	3.16423	15.8949	7.17109	4.2529	0.43558
TraesCS1D02G140100	1.13718	5.60612	4.67705	32.6358	24.935	13.1937	1.48144	2.1913	10.1139	29.9611	27.5706	16.8281	1.30287	1.53846	5.20548	13.5332	27.497	17.5298
TraesCS1D02G140700	1.26085	1.98043	1.35726	3.47316	5.05757	4.94539	1.08485	2.5076	2.07196	2.5673	3.96432	4.71406	1.15281	0.680595	0.810561	1.02896	1.5633	3.70318
TraesCS1D02G141000	6.53767	7.23958	5.90182	10.9247	14.3361	12.3113	10.4666	4.50326	5.85442	8.08598	10.4943	7.96871	7.53651	7.28671	3.86632	5.5909	6.58096	13.386
TraesCS1D02G141400	0.119295	2.03364	1.46517	5.9117	10.8631	12.1774	0.37782	0.969934	1.73879	6.13841	9.00555	12.8993	0.338487	0.963387	2.90929	3.4808	9.70312	12.7455
TraesCS1D02G142500	25.8687	11.7823	9.80679	3.70667	4.1129	5.34099	26.815	13.7818	9.04494	3.81216	3.5299	5.64284	22.3952	15.9304	9.28993	7.95343	4.04828	1.34835
TraesCS1D02G143600	0.184899	0.596959	0.485729	0.729841	1.15576	2.19661	0.582418	0.63973	0.402302	0.599231	1.02911	2.55634	0.648133	0.878125	0.786647	0.540035	0.92577	1.47023
TraesCS1D02G143800	2.5776	1.82965	1.45705	1.60657	1.09789	0.640559	2.96399	2.79597	2.70558	1.57882	0.790271	0.66601	3.79632	3.1019	3.14508	2.36896	1.93378	0.341149
TraesCS1D02G144200	0.0212894	26.1078	25.3077	24.2612	15.8208	7.65475	0.0434216	7.64455	27.5719	26.8615	8.90168	10.7459	0.0682551	0.958862	20.9558	22.996	12.9639	29.246
TraesCS1D02G144500	1.07739	1.50888	1.38834	2.79842	3.63442	3.90563	2.53769	2.23503	2.20579	2.63647	3.98563	1.90518	3.80628	3.81403	4.21059	4.34677	4.29267	3.01045
TraesCS1D02G145000	1.65075	2.48291	2.49239	4.12635	4.02182	4.58517	3.04072	2.55797	2.76449	3.16969	4.28663	3.81726	2.38397	2.97823	2.00491	2.05588	2.8953	4.70539
TraesCS1D02G146000	0.216634	0.648399	0.810257	1.53583	2.87046	4.90814	0.217236	0.590907	0.481428	0.603625	6.03636	6.93949	0.139898	0.351605	0.276376	0.417014	1.39364	12.4846
TraesCS1D02G146300	0.231473	1.12803	0.458091	1.79408	1.04152	3.42037	0.0792841	0.479819	1.05176	2.89401	1.96459	1.62018	1.02879	0.289584	0.714962	0.714393	3.35296	5.37722
TraesCS1D02G146600	0.131818	17.393	27.8273	151.303	122.722	46.1785	0.365204	4.69874	72.8702	151.35	123.968	64.946	0.242331	0.850421	47.9407	77.486	142.334	64.0989
TraesCS1D02G147400	0.214156	0.323466	0.727941	1.84154	5.1861	3.81184	0.232192	0.206704	0.433261	1.21441	2.98385	5.09298	0.0814054	0.0799703	0.571536	0.57978	4.15649	5.4358
TraesCS1D02G147800	0.61651	5.08883	2.20916	18.2161	16.2403	1.92198	0.743078	1.84388	5.402	20.6542	14.7454	3.26291	0.638313	0.542988	2.56262	11.5732	21.0264	0.466568
TraesCS1D02G147900	12.5333	50.8234	38.534	123.516	128.524	111.748	7.08349	36.6662	52.468	137.48	142.986	96.4654	3.32359	15.2848	70.1074	116.092	153.458	53.6023
TraesCS1D02G148400	13.0108	5.95384	3.92851	4.47588	4.02099	3.53108	10.2191	5.9236	5.09224	4.57997	5.00466	4.27791	19.2637	12.6327	9.73648	6.8759	6.32017	7.86797
TraesCS1D02G149200	0.234367	0.190952	0.123933	0.169144	0.0432572	0.205777	0.386379	0.337213	0.0789744	0.0873203	0.124897	0.0674927	0.468346	0.365664	0.285263	0.161753	0.169174	0.0921676
TraesCS1D02G149700	0.0327156	2.125	1.4472	45.1931	27.6317	21.1107	0.242	0.0450875	0.481268	18.2636	34.7938	12.088	0.237305	1.1828	1.87611	25.154	90.8282	82.3985
TraesCS1D02G149800	0.0191486	0.168965	0.111602	96.978	151.538	150.276	0.03548	0.13234	0.0214786	61.6342	281.798	144.909	0.0682022	0.130548	0.0984082	6.61805	170.489	538.247
TraesCS1D02G150600	0.114832	1.13219	0.99653	1.25555	0.425823	0.188389	0.0952711	0.0721113	1.25356	1.79748	0.468972	0.635503	0.0537109	0.0280122	0.144796	1.7884	1.53887	0.491291
TraesCS1D02G150700	5.24439	5.99684	5.20051	9.78058	12.861	15.3588	3.70015	6.84957	7.25541	9.82485	13.5876	14.0719	3.71469	3.09079	3.95548	6.48466	8.17762	3.74638
TraesCS1D02G150800	2.99434	1.42975	1.58318	2.18975	2.35111	0.878452	1.82062	1.40662	0.430033	2.51172	3.83958	1.06397	0.995907	1.89538	1.43508	1.54455	3.95881	0.0355373
TraesCS1D02G151100	2.24775	1.60282	1.64622	3.09839	3.03149	3.02829	3.36984	2.66748	2.57138	2.46711	3.66216	3.22932	0.656239	0.116468	0.252613	0.275014	0.138456	0.781319
TraesCS1D02G151500	3.34051	5.75243	8.50271	14.4697	15.826	5.12677	6.49647	3.30013	5.43675	14.7169	15.0696	8.01198	5.97815	6.73954	8.26614	31.3731	45.0438	27.1273
TraesCS1D02G151900	0.0137392	0.101631	0.0379615	0.941366	1.83102	2.94184	0.0300024	0.0427572	0.0513354	0.284651	3.69993	4.03837	0.0165188	0.00954732	0.110306	0.0638467	0.766534	7.92632
TraesCS1D02G153700	0.603402	0.506949	0.485504	0.275263	0.189464	0.419653	0.480939	0.416121	0.861253	0.50667	0.180571	0.137378	0.661572	0.431873	0.330699	0.424544	0.272271	0.0724337
TraesCS1D02G154600	0	0	0	0	0	0	0	0	0	0	0	0	0.469369	0.618332	0.615487	1.60354	0.984805	0.166423
TraesCS1D02G154700	13.2653	14.8672	24.4493	9.14295	8.77284	10.4926	11.5159	11.5065	13.1671	12.1989	8.98132	7.36555	9.79417	17.8627	16.7952	21.8393	18.9416	5.57988
TraesCS1D02G154900	5.79686	10.2838	10.1185	24.2007	31.9995	24.5817	4.83034	12.8293	13.4544	21.9151	26.4838	26.016	3.38754	5.23937	10.3806	14.8772	24.9202	48.2297
TraesCS1D02G155900	2.86619	3.99376	3.50416	11.0313	16.6103	13.9591	3.52467	3.97979	4.82354	8.90443	16.7985	18.2814	4.16494	4.60489	5.15434	4.93335	13.8568	20.9956
TraesCS1D02G156600	0.886707	0.227607	0.194518	0.529722	0.82363	0.835474	0.483385	0.439998	0.191462	0.222637	0.556297	1.36385	0.216807	0.534524	0.218193	0.173721	0.475252	1.32634
TraesCS1D02G157000	2.00914	0.364705	0.441509	0.176406	0.243044	0.328797	1.47696	0.524484	0.550253	0.161739	0.309045	0.273587	1.82631	0.84175	0.109239	0.179578	0.125255	0.0440912
TraesCS1D02G157500	1.7069	125.429	121.997	19.8326	0.474256	0.19054	0.484994	69.0978	114.577	24.3115	0.529654	0.230313	0.0263371	0.958011	75.6534	96.8712	19.2788	0.0128152
TraesCS1D02G158000	6.18404	0.819069	0.759356	0.234877	0.0681178	0.107758	2.48455	1.49048	0.371212	0.199089	0.15565	0.0577491	0.772264	2.65116	1.80899	1.02433	0.134057	0.0128075
TraesCS1D02G158400	0.474346	2.46743	2.0533	3.54265	1.56036	0.570512	0.166321	1.87197	2.43526	2.63012	1.63367	0.871342	0.0502122	0.286164	2.53522	3.27514	2.43605	0.133181
TraesCS1D02G159400	22.4693	29.3188	36.8095	34.0022	33.7003	29.4795	38.3312	45.5332	43.784	42.3012	34.0307	28.7942	28.4585	28.2166	21.0118	34.4449	21.6641	20.2179
TraesCS1D02G159700	1.21333	299.126	200.972	222.093	42.6835	9.55702	0.815094	24.5547	391.561	352.57	16.6425	0.344128	0.271906	1.6045	65.6685	466.759	281.21	0.0467812
TraesCS1D02G160300	0.819324	1.42132	2.26364	2.18539	2.62042	3.78753	1.50597	2.17456	1.95526	2.46131	2.94121	3.05574	0.907825	0.915598	0.914762	1.45007	1.16405	0.829675
TraesCS1D02G160400	6.03513	8.02039	8.0179	4.50306	3.89001	5.05111	11.0644	9.97471	14.1909	6.36376	7.31591	5.65866	0.366231	0	0	0	0	0.0921676
TraesCS1D02G160500	43.155	54.2857	44.9315	89.0567	120.216	175.479	34.1787	43.5549	53.5489	92.5021	130.185	169.37	26.9732	23.3775	30.7232	49.4864	78.3543	49.3611
TraesCS1D02G160600	3.57207	6.73232	5.77699	14.0152	17.9322	28.5063	3.47563	5.28815	6.62212	14.8596	20.4175	25.3719	2.60454	1.92077	3.53982	7.37738	12.3395	8.39039
TraesCS1D02G160700	0.0209129	1.32243	1.01896	1.50947	0.43731	0.277175	0.0454457	0.0228836	2.25108	2.49821	0.567755	0.208719	0	0.100571	0.369186	3.01764	2.3642	0
TraesCS1D02G161500	8.65697	5.73956	9.57426	4.64783	4.18724	2.37004	4.57797	3.87518	1.70087	3.50304	8.35004	3.88282	2.2357	2.95489	6.5671	4.7449	7.36233	0.166714
TraesCS1D02G161900	21.1393	39.3079	48.8728	84.6197	82.7548	147.025	20.6298	38.5389	50.447	74.6669	74.7799	111.969	20.8216	26.1088	34.9226	41.5681	43.2561	71.2402
TraesCS1D02G162100	4.59906	4.74243	4.25118	4.16785	4.85592	5.30801	7.17327	5.98684	5.17766	4.91722	4.48553	4.64123	1.38623	1.2698	0.825284	1.66259	1.74982	1.15981
TraesCS1D02G162300	15.2713	17.0062	15.2336	9.66036	13.8875	12.2136	22.4049	18.5452	16.0829	10.8463	8.1748	12.1836	20.7182	26.4575	24.2561	25.2861	15.184	6.47287
TraesCS1D02G162700	1.67563	3.80724	3.58128	5.20193	4.81222	2.53287	1.82817	3.03801	3.8242	4.85931	3.24149	2.7349	1.85469	1.89771	3.67758	5.8909	4.18163	2.59099
TraesCS1D02G162800	13.091	13.1629	14.7415	2.3282	4.36115	3.7908	15.1461	14.4461	11.6018	5.61642	1.40865	2.6984	10.5157	9.74513	6.67044	8.1229	3.42774	0.310851
TraesCS1D02G163000	6.08354	17.9143	17.0078	9.72765	29.4754	2.61097	22.1934	19.9231	26.0921	10.689	3.60578	2.7508	5.69094	6.8571	15.98	32.8801	9.91552	2.55766
TraesCS1D02G163300	0.670094	0.54327	0.499023	0.226993	0.285251	0.450733	0.879992	0.610416	0.54869	0.30351	0.260477	0.224496	1.30968	0.999193	0.629754	0.637436	0.378421	0.559113
TraesCS1D02G163600	1.81363	3.29421	5.15475	7.06054	8.967	7.40149	2.59178	3.94266	7.55619	11.0072	9.89103	6.979	1.16108	1.65417	3.23083	5.10248	10.5406	9.4643
TraesCS1D02G163800	0.0915718	0.282213	0.809931	0.154913	0.490462	0.530375	0.0863727	0.216295	0.204228	0.127654	0.33492	0.868371	0.197757	0.258326	1.48388	0.720442	1.63234	0.718561
TraesCS1D02G163900	0.965293	21.6466	17.0146	94.3013	135.414	64.7319	0.832545	7.13677	15.1314	83.2482	88.822	58.0803	0.71145	6.94497	25.8687	60.0044	118.723	93.0037
TraesCS1D02G164000	14.1823	64.7957	45.3502	5.57821	3.74017	2.22393	4.17488	96.421	50.5548	7.88246	4.29527	2.34142	0.0752191	6.0622	40.1333	33.8242	7.73396	0.282685
TraesCS1D02G164400	1.05014	1.21212	1.20973	2.02202	1.20515	1.18085	0.571752	0.869785	0.915312	0.93981	1.19613	0.470132	0.638223	0.530664	0.525659	0.468447	0.674522	0.447669
TraesCS1D02G164900	0.256502	0.219541	0.759532	0.044963	0.0779576	0.517088	0.56557	0.0171118	0.132039	0.0398223	0.0843899	0.337209	0.233289	0.247005	0.0268707	0.328257	0.467697	0.849181
TraesCS1D02G165000	0.875151	0.602334	3.45779	0.678199	2.1905	3.11042	1.66922	0.216759	0.388625	0.432102	0.969461	4.08072	0.389123	1.10553	0.261478	0.783311	3.08433	10.0408
TraesCS1D02G166000	0.34827	0.604848	0.874096	2.03278	3.551	14.4937	0.5774	0.457452	0.377629	1.40864	6.09888	13.0037	0.429432	0.551618	0.23401	0.349945	3.38306	66.4154
TraesCS1D02G166100	1.50527	4.41856	4.11013	19.5836	20.6233	11.5604	2.79679	4.3192	5.02591	14.3482	23.948	13.8431	2.54226	3.567	6.27872	8.77777	19.5329	21.1383
TraesCS1D02G166200	0.00994854	8.18247	4.31149	0.161519	0.0104975	0	0	4.83872	2.59092	0.480628	0.0106094	0	0.025344	0.011221	2.71545	0.566971	0.0129689	0
TraesCS1D02G166400	3.84928	8.80936	8.04838	20.4499	15.3539	7.20309	5.67686	6.51521	7.29225	16.5758	19.3752	9.76371	3.52923	4.42472	7.28416	10.5962	12.2109	10.2672
TraesCS1D02G166500	0.537335	2.84889	1.84436	2.96024	3.04711	1.49477	0.569773	1.78828	2.9232	3.45994	2.10225	1.09959	0.42228	0.790022	1.64949	2.54039	2.14244	0.519017
TraesCS1D02G167400	1.75762	2.94341	2.10944	2.21725	2.81798	1.03244	3.13196	3.74135	3.47254	1.80521	1.86852	1.77431	3.13346	3.23148	4.71572	4.22077	2.71867	1.00698
TraesCS1D02G167700	0.100981	0.108486	0.216897	0.112712	0.217354	0.0656418	0.178708	0.230607	0.0493555	0.125484	0.133542	0.107015	0.513146	0.277959	0.107944	0.268838	0.0380083	0.142313
TraesCS1D02G168400	0.298122	2.3902	1.89803	0.832491	0.784988	0.720081	0.516372	0.451678	0.421519	1.05275	1.10343	0.836897	0.668176	0.403751	0.729072	0.977318	0.483743	0.286361
TraesCS1D02G171800	1.63741	1.0985	1.63275	1.10268	1.40964	1.4406	1.36028	2.03348	1.46625	1.16439	0.869906	1.67653	4.93594	4.9334	5.67918	3.61916	4.31658	5.6679
TraesCS1D02G172300	1.6492	2.17715	1.7557	0.184535	0.0869066	0.0541254	0.629041	4.44117	1.98419	0.276974	0.0654417	0.0290848	0	2.05237	2.86815	1.04454	0.614275	0.0923085
TraesCS1D02G173800	4.55303	1.23195	2.89639	0.934611	2.34321	2.27929	5.13104	6.32229	0.943368	1.18282	1.85956	4.16802	3.94559	1.02879	4.73589	1.70542	3.32948	5.40988
TraesCS1D02G173900	0.397842	0.152187	0.420592	0.326199	0.235657	0.312978	0.951111	0.634528	0.634209	0.416872	0.31229	0.197005	1.19361	1.28415	0.409366	0.276553	0.376821	0.388406
TraesCS1D02G175000	3.24984	4.44255	3.82658	63.5333	97.6496	53.5111	4.41623	3.2775	5.74256	36.63	98.4325	62.8999	2.79726	3.32543	4.98529	11.4165	60.2417	78.9008
TraesCS1D02G175100	0.279125	0.420137	0.597787	3.23595	5.73054	5.48316	0.23374	0.295706	0.87596	1.85928	4.45728	5.45741	0.334612	0.255559	0.465592	0.910931	4.01048	7.50096
TraesCS1D02G175300	4.0843	7.86922	10.1991	28.1625	18.0193	12.2825	4.66379	6.78722	11.4887	22.3442	19.4682	12.6847	4.75006	4.68143	8.26313	13.0293	17.855	16.2754
TraesCS1D02G175400	1.23322	3.1156	2.57875	30.9661	32.3888	19.0095	1.40648	1.91005	5.85797	24.3066	35.0534	23.3752	1.4137	2.50572	6.25	13.872	38.4344	24.6825
TraesCS1D02G175500	0.0616939	0.970034	0.332228	4.30658	4.83426	3.91498	0.135505	0.167301	0.858622	4.14251	4.20337	3.53573	0.0988002	0.140901	0.29954	4.21474	9.23929	6.46993
TraesCS1D02G175600	1.04478	1.80561	1.88313	2.50086	2.18502	1.67876	2.93656	2.32476	2.25818	2.13493	2.44507	2.12848	3.38115	2.50199	2.73097	2.74331	3.20828	2.00451
TraesCS1D02G175700	0.197794	1.24442	0.309865	3.42643	5.35831	2.918	0.149502	0.21093	0.757328	3.66464	4.35386	3.95063	0.164337	0.310423	1.24207	3.60078	7.61584	5.07287
TraesCS1D02G175800	0.323623	0.297847	0.404905	1.26993	0.941122	1.02838	0.524523	0.214683	0.409752	0.809549	1.24757	0.879944	0.657443	0.715735	0.387937	0.503796	1.31477	0.597065
TraesCS1D02G176000	18.6117	21.9193	30.26	24.0229	26.4511	23.8001	20.3675	23.5694	28.1314	21.5456	13.9415	23.2659	17.4266	21.4226	12.5995	13.0722	14.319	4.92232
TraesCS1D02G176400	0	4.09137	1.80398	37.7671	46.5935	19.3023	0.102998	0.49257	18.5675	43.5347	45.2711	29.2546	0.0725021	0.15938	11.7812	11.7555	53.6369	26.7295
TraesCS1D02G177000	1.82408	7.18611	5.07935	12.5219	11.7145	6.27022	1.21544	4.36283	10.3849	13.9769	11.29	9.28797	1.38137	1.9415	4.98659	14.5838	18.2488	13.1803
TraesCS1D02G177400	76.059	131.502	171.764	74.0232	72.7644	41.0635	82.9629	118.534	128.937	129.995	53.0226	34.9581	59.8141	84.301	82.879	120.965	79.0854	30.4363
TraesCS1D02G177700	14.4211	32.0209	51.4072	23.4242	26.8358	18.3489	7.7145	18.7669	37.9703	41.4564	14.8272	27.3806	7.68154	11.7672	13.4416	16.0015	17.6626	24.2167
TraesCS1D02G184600	1.72415	10.4774	17.8816	10.9305	8.79592	9.11668	1.01438	3.81749	17.1368	12.6527	6.27584	9.48276	0.122777	0.390044	9.03714	17.6449	9.1653	11.4065
TraesCS1D02G184900	1.57851	1.92578	2.00648	4.13189	5.87952	5.28946	0.835986	2.21148	2.84493	4.48034	9.07774	6.73667	0.831009	0.706791	2.24785	2.96326	5.03732	7.00763
TraesCS1D02G185300	0	0	0	1.08801	1.85276	0.799062	0.0127267	0	0.0171786	0.614009	1.8729	1.92513	0	0	0.028797	0.0532165	1.57375	1.71421
TraesCS1D02G185400	1.052	1.02508	1.31496	1.21097	2.12765	0.995403	2.44617	2.18073	2.10699	0.835574	1.88298	1.91099	1.17933	1.07755	0.422145	1.26361	1.06556	1.20662
TraesCS1D02G187100	0.509953	0.631017	1.58265	4.57012	6.23342	2.64064	1.28872	1.81401	1.73786	3.53021	6.66405	4.9278	0.824767	0.151425	2.30998	3.0573	6.58135	11.8648
TraesCS1D02G187200	0.579196	2.30763	1.69966	10.5815	13.538	4.418	0.36797	1.15062	5.21853	10.525	13.0373	7.03085	0.363007	0.453069	3.18866	4.77462	13.5259	9.15507
TraesCS1D02G187300	3.96322	6.78711	6.56558	23.4698	14.3591	13.0689	4.45098	5.8878	7.35113	19.3928	18.6213	13.1203	4.83591	4.38567	7.30812	10.0813	13.8893	21.509
TraesCS1D02G187500	5.78623	8.22921	7.36295	10.1069	10.9894	5.47247	11.1717	12.6541	8.56639	13.1202	5.55825	4.58168	6.1669	4.2299	10.0757	15.4519	11.0321	4.25161
TraesCS1D02G188000	2.10087	16.5434	11.6612	24.4741	23.0954	22.3165	1.17096	10.7691	17.701	34.2772	25.5177	17.7802	0.773931	3.87105	17.0749	29.885	26.601	8.69269
TraesCS1D02G188900	0.278535	0.451262	0.924485	1.55743	7.52503	15.0855	0.295392	0.674955	0.372571	1.67171	3.04333	17.3934	0.716349	1.43759	2.41675	1.2785	6.11328	16.3426
TraesCS1D02G189000	1.44639	2.79434	1.84529	4.14607	6.08559	12.1727	1.42896	1.93774	3.1787	5.17511	6.89913	11.9057	0.887239	0.895706	1.29633	2.39546	3.65986	4.29311
TraesCS1D02G189200	1.89221	13.7264	19.8846	1.11594	1.49038	1.6492	1.6288	10.5121	17.2816	1.23669	1.23455	1.62033	1.60788	1.20158	10.7133	15.5987	1.43534	1.24834
TraesCS1D02G190800	1.14428	0.605492	0.660109	0.601707	0.454104	0.43091	0.56241	0.474564	0.545311	0.705138	0.373807	0.51529	0.760558	0.415112	0.814482	0.472854	0.483943	0.112184
TraesCS1D02G191300	2.04667	2.46926	2.30297	2.13474	2.39356	2.27027	4.26751	2.95352	3.28225	2.59002	1.66503	1.92211	2.23118	1.54329	1.26455	1.37622	1.38894	0.607378
TraesCS1D02G191700	0.587058	2.54241	1.37414	6.66242	7.08182	4.29164	0.700476	1.66089	2.89506	4.82909	7.82726	5.32021	0.603534	1.37804	3.44212	3.47445	8.20816	8.76572
TraesCS1D02G191800	0.212754	4.63821	5.15103	4.17144	1.62776	0.452704	0.114525	3.67763	6.44074	5.92147	1.66067	0.576207	0.153278	1.35627	5.12619	6.58109	2.89274	0.0960742
TraesCS1D02G192300	2.27658	1.19138	1.46122	1.91473	1.88525	2.10842	2.09387	1.64892	1.91685	1.62164	1.57848	2.37255	2.31202	2.73249	2.06411	1.80633	2.23281	1.57698
TraesCS1D02G193800	0.0906788	0.254744	0.334349	2.60109	2.38808	1.52552	0.0575325	0.111495	0.781061	3.29847	2.76821	2.62776	0.0418403	0.08919	0.196457	2.71617	3.94544	3.84069
TraesCS1D02G193900	0.834381	8.06325	6.10535	3.46384	2.32725	0.64265	0.714295	4.15145	5.93144	3.75877	1.13467	0.275558	1.09193	0.824794	1.87839	1.98684	1.86199	0.238167
TraesCS1D02G194200	0.47139	0.68853	1.55363	0.921565	1.2813	0.918252	0.513704	1.24349	1.17218	0.872807	0.748726	0.472285	0.483636	0.816143	0.511554	0.513553	0.564123	0.496938
TraesCS1D02G194600	173.378	59.9888	56.5872	26.5426	20.7836	41.5999	117.463	70.776	44.9856	26.381	18.4518	38.7768	6.86936	0.0640051	0.0434697	0.152705	0	0.259612
TraesCS1D02G195400	3.52555	17.5108	18.1363	50.575	45.2865	12.6483	4.69397	9.17347	31.8378	55.0794	39.5271	18.0774	5.00204	7.30762	27.9929	35.5813	51.6946	18.1376
TraesCS1D02G195500	4.70273	6.57531	5.99535	12.4414	16.8513	11.2071	2.80961	5.08664	6.13586	13.7943	19.6592	11.212	1.99416	2.96222	8.53396	13.8551	23.5831	5.55918
TraesCS1D02G196000	0.699269	1.94113	2.03864	10.8429	7.12769	2.40466	0.771924	1.34376	4.00638	10.3976	8.37849	2.51458	0.635643	0.547218	2.53842	5.06462	7.02536	1.73705
TraesCS1D02G196400	6.90024	4.95438	4.7215	11.1658	18.9412	12.8826	5.04658	5.84938	4.36249	12.1763	15.6195	15.0327	5.57697	4.84805	5.56439	6.14376	18.7599	14.5692
TraesCS1D02G196500	4.81604	1.86604	2.43765	0.701829	1.3218	1.57854	2.80452	1.4261	0.530937	0.906824	0.475052	0.486933	1.69764	1.0916	0.352681	0.498268	0.632607	0.368686
TraesCS1D02G196600	0.763931	0.42525	0.702738	0.396043	0.0580849	0.164405	0.362425	0.376906	0.570476	0.282052	0.0533943	0.0633172	0.619857	0.456374	0.372667	1.01799	0.441097	0.0179666
TraesCS1D02G197200	0.040449	0.595817	0.412508	0.118639	0.0597726	0	0.108672	0.795093	0.209063	0.168918	0.0302051	0.145029	0.0812816	0.0610667	0.141379	0.130566	0.0730749	0.0324136
TraesCS1D02G197300	24.4412	16.9086	14.4427	5.69552	4.94308	4.28997	23.3413	22.2883	14.3965	6.10866	4.63647	3.33248	26.9457	21.5918	18.459	13.2503	6.57522	1.91416
TraesCS1D02G197600	0.0717262	0.839528	0.871868	1.74671	2.61176	1.69329	0.208606	0.843218	1.20904	2.05601	2.9122	2.01931	0.201455	0.202362	1.00213	0.784697	1.76297	2.9978
TraesCS1D02G198500	5.35802	39.0212	33.091	35.3124	45.4543	25.5188	9.8807	26.8952	42.4411	31.1793	36.3723	28.26	5.58624	7.79204	26.5031	35.8416	37.208	27.7011
TraesCS1D02G199300	0.182506	2.14813	3.78208	13.3362	28.0637	19.0555	0.197939	2.28508	3.74821	10.8237	20.5836	21.6218	0.347101	1.32593	1.67999	4.00353	20.2828	30.6597
TraesCS1D02G200000	0.655239	5.11234	4.133	35.4262	46.8409	18.3037	1.07832	2.43465	5.18611	27.4399	47.7897	20.0748	0.549382	1.81896	6.12326	15.2958	41.2973	29.0426
TraesCS1D02G200200	4.05379	2.06479	1.26272	0.637458	0.43868	0.467219	1.85071	3.09152	1.4701	0.482842	0.505062	0.595029	1.57211	1.88526	1.80147	1.7127	0.562151	0.149473
TraesCS1D02G200600	2.8948	3.11086	7.12904	3.7387	4.89839	3.18058	3.81636	5.14364	8.05509	2.50758	1.93316	2.2902	2.71105	3.18145	1.99224	1.13125	2.13813	1.1368
TraesCS1D02G200900	1.22442	0.885281	1.28026	0.568971	0.514288	0.505957	0.990511	1.01729	0.800572	0.579315	0.365984	0.396571	1.73827	0.95645	0.427836	0.418806	0.430399	0.312147
TraesCS1D02G201200	1.43856	5.04511	6.43942	24.2613	30.2674	48.0887	1.35501	4.05915	9.83333	19.8362	28.0108	40.4024	1.27494	3.01411	9.05939	9.53014	22.3194	25.4836
TraesCS1D02G202300	2.84846	24.6609	27.1458	42.7259	38.5231	34.1823	3.54265	14.3906	23.8265	44.4647	29.888	28.8444	2.77421	9.34782	22.1713	40.5814	38.7305	21.3221
TraesCS1D02G202700	30.7691	10.5012	8.24707	2.40546	1.24724	1.64696	28.528	11.5254	6.90391	2.23218	1.33517	0.996466	37.0592	22.07	9.62049	7.34976	2.31968	0.718007
TraesCS1D02G203500	0.750552	6.0389	3.20843	84.761	106.775	40.116	1.96543	3.87566	7.24808	46.4553	123.158	66.1114	1.34442	2.13173	5.9295	21.3317	99.7851	66.5872
TraesCS1D02G203600	0.903106	1.0583	0.975003	0.59341	1.05912	1.17018	2.09562	1.21389	1.40251	1.08978	0.954619	0.837007	1.56905	1.34896	0.68777	0.902061	0.784585	0.928318
TraesCS1D02G204400	0.768375	1.79329	1.25432	0.83203	0.909374	0.373784	0.441558	0.837638	1.13423	0.910066	0.834929	0.8331	1.00411	0.564482	1.23432	1.30841	1.57529	0.804641
TraesCS1D02G204600	1.79621	3.23782	2.83019	6.07255	4.07551	2.21543	1.31569	2.74342	4.51803	5.95138	3.36913	2.19615	1.69789	1.60337	3.81737	4.86538	5.32869	2.75976
TraesCS1D02G204700	272.491	100.355	88.8903	37.3255	29.8327	54.5127	233.528	137.106	82.1197	37.8768	33.7017	45.6821	246.062	196.035	97.2216	68.261	37.3195	26.5497
TraesCS1D02G204800	0.0394409	0.385498	0.310454	4.44502	4.12622	1.94617	0.0354638	0.166304	0.436093	3.45272	4.39375	3.29697	0.0797874	0.0487621	0.497377	1.84762	4.7978	4.43522
TraesCS1D02G205400	0.584686	0.349003	0.311977	0.325272	0.190231	0.385926	0.570239	0.361425	0.302048	0.185097	0.345579	0.376683	0.731975	0.679224	0.411164	0.363366	0.246346	0.196633
TraesCS1D02G206100	0.277464	1.32159	1.02368	0.366386	0.123563	0.180793	0.158368	0.307654	0.543253	0.125509	0.184234	0.202162	0.255241	0.301809	0.343572	0.192695	0.251549	0.241552
TraesCS1D02G206400	0	2.40202	0.69147	0.197174	0	0	0	0.852082	0.720178	0	0	0	0	0	1.12368	0.509243	0.141756	0
TraesCS1D02G206700	1.93166	1.108	2.7748	5.21207	8.8905	5.70916	5.74759	5.87526	1.51907	2.46414	7.29763	8.23393	5.02554	1.48347	4.31168	1.96611	10.3337	7.85907
TraesCS1D02G206800	1.47773	5.35166	7.01577	4.9188	2.87417	1.08959	1.01931	3.28603	4.10427	5.85604	1.97521	0.447483	1.45791	2.99699	9.09547	12.4918	5.13093	0.43436
TraesCS1D02G207100	0.048014	12.0984	7.41733	39.1967	103.304	61.3462	0.135973	4.51593	11.3192	60.9888	69.7174	79.2258	0.0916101	0.620414	13.1291	18.678	30.2235	59.623
TraesCS1D02G207200	0.890059	1.79733	0.956735	5.20639	6.44954	3.01663	0.672225	0.728012	1.1013	4.92961	6.84893	3.70341	0.35878	0.578567	0.90104	2.68797	7.75838	3.26102
TraesCS1D02G207400	9.80986	3.51784	5.24531	0.875529	0.889024	0.291242	12.3191	10.4856	3.35349	1.36515	0.623157	0.259854	10.7428	17.5131	2.18921	1.4563	1.3095	0.131169
TraesCS1D02G207600	2.25144	6.12746	4.74106	12.1017	14.252	11.756	2.48236	4.15931	7.35906	11.5974	17.0988	11.0154	2.21849	2.88076	2.2288	4.33183	13.2948	9.9636
TraesCS1D02G209300	4.70326	4.14967	3.31104	6.12362	9.34094	7.00507	2.68986	3.64225	5.96845	5.81202	17.7822	12.5631	26.7743	11.9786	14.3784	17.2351	28.5772	73.3083
TraesCS1D02G209400	1.86111	0.484443	0.455866	0.424965	0.896535	0.530031	1.05722	0.616291	0.490216	0.985071	0.844233	0.596564	0.37431	0.888536	0.58219	0.703831	0.782217	1.00499
TraesCS1D02G210100	0.599932	2.04195	2.00621	2.22597	3.81219	4.63771	0.763065	1.16117	1.9697	2.18578	4.2966	5.40231	0.346278	0.744115	1.61422	1.60245	4.38123	9.32905
TraesCS1D02G210500	0.181985	0.509537	0.361373	0.811002	1.20366	1.63789	0.174277	0.115021	0.545049	0.970859	1.54874	0.911336	0.193065	0.124166	0.216434	0.513585	1.46733	1.59997
TraesCS1D02G210900	0.431842	0.597711	0.501654	0.389554	0.125844	0.180389	0.882228	0.738323	0.518308	0.363073	0.327506	0.0973976	0.722144	1.40511	1.23925	0.738807	1.23028	0.249042
TraesCS1D02G211500	0.0745454	0.391021	0.430398	27.902	34.1285	4.97035	0.278297	0.704872	0.283665	26.4493	62.6763	9.55774	0.0618284	0.0440719	0.538696	3.2048	60.3351	0
TraesCS1D02G212200	2.63312	10.444	10.6131	9.39154	7.22347	2.80539	5.00778	12.4839	9.82228	8.6415	5.99614	2.82215	3.24871	4.94239	5.90164	9.43094	3.59096	2.3203
TraesCS1D02G212400	38.1166	52.228	56.5394	81.214	113.708	152.372	36.5279	50.2453	55.8304	78.0501	113.997	111.942	12.5261	9.92126	27.2642	43.0536	79.1971	58.7984
TraesCS1D02G213500	22.7098	16.7649	15.6717	23.3452	24.9206	25.6731	15.5829	15.5733	16.6042	20.9079	24.123	25.9114	11.8739	14.179	16.4747	17.1207	24.1764	25.9978
TraesCS1D02G213700	4.10448	7.18068	7.26225	7.32563	7.32069	7.57068	4.34922	6.77642	9.26948	7.85905	11.2146	10.3278	2.51363	2.43826	5.63009	9.49564	7.50221	12.3669
TraesCS1D02G213900	1.70485	4.45918	5.15156	9.67919	12.6718	12.8923	1.92122	3.0299	4.75231	11.0176	10.3307	14.4895	1.52722	2.06485	4.72686	9.10547	13.2483	12.3634
TraesCS1D02G214100	4.89966	6.41694	7.09395	7.41875	8.52828	5.30812	5.29005	7.93496	7.04377	10.5797	7.43236	5.56074	5.06236	3.84734	5.53094	8.7208	8.69399	4.31421
TraesCS1D02G214500	0	0	0	0	0	0	0.124409	0.34349	0	0.0126168	0.0363603	0.0432376	3.90787	2.06955	1.31114	1.30522	0.201813	0
TraesCS1D02G214600	0	2.65293	1.74238	15.6974	25.1661	10.6546	0	0.0859677	10.2721	15.8907	23.0801	11.5699	0.0286808	0.0404855	5.57313	4.25132	22.0504	17.7691
TraesCS1D02G214900	0.257821	1.47972	1.48422	2.49043	1.76914	0.80801	0.438199	1.48249	2.11582	1.92065	1.40773	0.64952	0.405484	0.648605	1.62093	1.78113	1.43967	0.43474
TraesCS1D02G215100	0.127882	0.778843	2.8847	3.53638	3.55379	5.16793	0.0458203	0.802057	0.877406	1.77454	2.3722	3.1645	0.216702	0.386682	4.20019	1.21706	5.61208	4.27356
TraesCS1D02G215400	13.9664	71.4511	128.336	151.442	94.7955	82.8271	18.1318	79.5517	156.821	153.088	72.9151	63.1431	11.5658	32.7063	148.132	120.581	135.875	52.0401
TraesCS1D02G216200	3.36866	3.51649	4.20741	5.5455	6.15477	4.69482	2.61711	3.88391	3.83677	4.73449	5.50403	5.27515	1.63885	2.75076	3.84901	5.46093	6.77287	6.6916
TraesCS1D02G217900	2.65836	2.99896	3.3485	4.31295	3.11087	4.13745	4.17053	3.4122	2.7452	3.17445	3.35875	3.79568	4.33384	3.78743	3.4284	2.27043	3.20052	4.4421
TraesCS1D02G218000	7.52074	7.62888	9.94814	14.0886	10.0737	14.4809	7.71183	9.14798	5.96474	11.221	15.2156	14.519	6.9375	4.9675	10.877	5.40026	16.5304	11.2508
TraesCS1D02G218300	4.31353	11.3762	9.31116	8.37205	6.35367	3.45743	3.60769	7.96471	11.1306	7.01168	8.97445	5.28634	3.3016	3.80569	7.11304	9.22401	10.3568	5.18769
TraesCS1D02G218800	3.45941	13.7691	13.8733	3.71076	3.80509	1.65661	3.95712	12.0985	15.9714	5.23671	1.8199	1.33658	3.39796	7.41054	10.536	11.402	4.73342	0.474187
TraesCS1D02G218900	0.116689	0.38233	0.196648	0.369507	0.477569	0.125116	0.626379	0.447607	0.255339	0.407719	0.407987	0.309495	0.260349	0.028793	0.120382	0.366376	0.596753	0.622785
TraesCS1D02G220300	0.657854	0.152422	0.733521	0	0.0815022	0.171033	0.0952268	0.0731838	0.0108284	0.06289	0.096197	0.155567	0.0122841	0.0249514	0.257288	0.126415	1.24156	0.103344
TraesCS1D02G220500	12.0363	15.4061	13.8392	46.6357	65.9295	50.6118	11.2991	12.1432	14.3845	36.5886	53.93	55.6601	12.6961	11.4283	15.5199	20.7593	51.0504	61.9782
TraesCS1D02G220900	3.45244	2.22771	1.68918	1.51984	1.80629	0.903473	3.4065	3.04054	2.25578	1.95291	1.60356	0.661638	3.72117	3.56783	3.68229	2.48309	1.89646	1.78942
TraesCS1D02G221600	0.909849	0.553549	0.389751	0.400991	0.341763	0.639817	0.666111	0.712876	0.286467	0.466811	0.474832	0.475408	0.936707	0.597972	0.738002	0.345776	0.469974	0.203032
TraesCS1D02G221800	0.206481	1.11491	0.308711	0.689172	1.35205	0.54583	0.34839	0.518816	0.717577	1.09526	2.37132	2.58642	0.377592	0.478009	1.53206	1.47196	2.10927	1.1648
TraesCS1D02G222000	1.5855	2.56111	2.71497	6.99858	11.0269	18.7707	1.72613	1.92031	2.84492	9.61085	13.5721	19.0039	0.716076	0.740674	1.43733	4.414	11.2546	6.63772
TraesCS1D02G223200	7.69503	22.3702	18.3944	9.84005	10.6186	18.1643	12.7409	22.9135	21.276	12.0146	8.33658	18.0894	9.81604	21.716	24.9394	24.19	11.621	5.16051
TraesCS1D02G223800	0.00693855	0.951196	0.493223	0.0240558	0	0	0.0305499	0.738564	0.208424	0.0431094	0.0548409	0.0145259	0	0	0.343832	0.128964	0.0366069	0
TraesCS1D02G224100	0.955368	0.617235	0.500599	0.183984	0.365495	0.322533	1.01356	0.834035	1.11107	0.233472	0.496664	0.497051	1.32523	1.77315	0.74536	0.5003	0.707542	0.547262
TraesCS1D02G224300	0.783718	5.31364	4.69974	25.1359	12.7358	4.42075	0.618353	2.65144	10.2104	22.056	13.4037	4.00142	0.5327	1.41503	10.6067	20.7794	15.0699	6.43678
TraesCS1D02G225200	0.127571	0.946414	1.55479	1.65304	0.997093	0.198062	0.0728066	0.962898	2.89023	2.16329	1.28736	0.361101	0.0889992	0.183443	1.60325	2.16924	1.74186	0.171666
TraesCS1D02G226700	0.185492	0.267132	0.397494	0.429575	0.881552	0.964752	0.267106	0.424354	0.341135	0.413441	1.65147	1.31681	0.544289	0.312891	0.627043	0.668806	1.09346	1.61519
TraesCS1D02G226900	0.629006	18.6417	21.5535	62.7146	45.6359	15.1582	0.372337	10.8809	31.6221	69.95	38.7888	16.33	0.683775	2.47022	20.3827	39.8198	37.1196	9.52563
TraesCS1D02G228100	0.0635583	9.64126	14.9106	16.6419	17.4505	5.37192	0.0980256	5.58039	15.0937	24.8395	17.5786	4.9177	0.113093	1.90231	13.5289	10.2192	18.8695	3.12602
TraesCS1D02G228700	0.0698177	6.80854	6.25396	3.63496	1.32766	2.21019	0	0.3808	10.3755	3.22822	1.8405	1.63467	0	0	1.59607	9.65917	6.89631	1.33833
TraesCS1D02G229000	2.56225	10.5187	8.82352	9.10995	11.9988	9.14672	2.5333	6.34198	10.1284	12.4933	9.87758	9.0204	2.36644	4.4	9.95977	12.2766	12.5828	6.32833
TraesCS1D02G229700	1.04167	0.820187	2.16107	1.62928	1.55225	1.68433	1.03026	0.723702	1.00065	1.06321	1.49821	1.26268	0.92652	0.659568	0.723555	0.47942	1.6224	2.91198
TraesCS1D02G230000	11.6722	16.0982	24.038	12.772	13.1274	9.81305	16.8024	17.0055	23.6791	13.6826	9.6508	7.2857	13.9304	12.3854	7.92652	8.60368	9.2082	4.64506
TraesCS1D02G230300	1.18726	0.57628	0.567216	0.491345	0.66228	1.01146	1.31074	0.559695	0.666557	0.336983	0.426967	0.826321	2.01444	1.89451	0.237788	0.262876	0.480871	2.42381
TraesCS1D02G230800	0	1.28172	1.59885	0.201254	0.176519	0.0199623	0	0.256957	0.389781	0.41777	0.0381632	0	0	0.179836	0.916795	1.03667	0.255733	0
TraesCS1D02G230900	29.07	4.54017	5.49183	1.61716	3.09773	11.5569	37.9028	5.12379	4.81217	2.4038	4.19537	9.36938	21.7214	14.4866	4.96954	2.72244	2.07733	2.16722
TraesCS1D02G231100	2.70298	2.17189	2.53719	2.86041	4.13279	4.64498	2.39152	3.34588	2.26231	3.44567	3.74002	3.25204	1.5578	1.89655	2.108	1.05303	1.91971	1.82799
TraesCS1D02G231700	4.01635	17.8851	18.7892	9.90081	5.92968	4.51783	5.34068	15.4136	18.6506	10.6657	4.51775	3.15811	4.3143	9.11361	16.7565	16.2114	7.30593	1.6379
TraesCS1D02G232200	2.54325	4.92214	3.1033	8.5994	7.43213	8.02624	2.71144	3.62033	5.37274	7.10298	7.10388	9.24907	4.25746	3.79114	7.8484	6.90746	11.1803	9.36756
TraesCS1D02G233000	2.59195	0.972416	1.06432	0.154297	0.4112	0.70893	2.3456	0.584349	0.708068	0.499242	0.397666	0.269991	1.66691	1.87888	0.458245	0.829708	0.225671	0.199301
TraesCS1D02G233200	91.6834	34.9649	29.1056	12.1665	8.72718	23.2874	73.0287	42.7149	26.6897	13.22	11.2228	20.9307	299.627	178.435	72.4249	79.904	25.3695	10.0494
TraesCS1D02G233400	1.38701	0.542689	0.708299	0.533714	0.899871	0.679789	1.06835	1.57797	0.719176	0.27096	0.657219	0.583142	1.90615	1.14737	1.44496	0.824761	0.850334	0.594708
TraesCS1D02G233700	1.27112	0.682304	0.563753	0.34274	0.514732	0.598249	1.23335	0.618087	0.598063	0.435506	0.526271	0.518885	1.29881	1.21541	0.66206	0.687652	0.569068	0.12788
TraesCS1D02G234000	14.5331	4.74305	4.47836	1.61597	1.29866	0.523013	8.37741	6.79727	4.15747	1.48368	0.997967	0.636085	8.5924	6.93108	4.50278	3.5066	1.58605	0.0586006
TraesCS1D02G234200	1.04794	1.17373	0.893838	0.78166	0.846528	0.664803	0.743811	1.36038	1.00088	1.09911	0.844814	0.618533	0.544462	0.660708	1.77814	1.64809	1.17354	0.381742
TraesCS1D02G234500	2.85621	2.79461	1.94535	2.0332	2.82063	1.02946	1.15618	2.11366	1.96287	2.39918	2.38292	1.22662	1.48453	1.44964	2.93345	2.60635	2.84103	0.558934
TraesCS1D02G234600	3.64958	6.42537	7.72751	13.3991	10.5512	6.92961	5.76163	6.75138	7.38357	9.06779	10.3601	7.6174	5.43543	6.03979	6.66162	6.86733	8.31547	14.3279
TraesCS1D02G234700	0.0157898	29.1891	5.15602	63.7921	40.1266	9.80086	0.0205507	0.0680667	38.7123	81.1714	60.6904	15.8665	0.00463127	0.0312148	4.18625	100.967	121.074	0.177713
TraesCS1D02G234800	0.280483	0.330512	0.242699	0.21187	0.179548	0.340405	0.312351	0.267998	0.191399	0.255869	0.166512	0.299411	0.67828	0.429917	0.302244	0.426778	0.375639	0.176701
TraesCS1D02G236000	1.06273	2.40753	1.65331	4.16415	5.33136	3.92184	1.45896	2.23783	3.74714	4.06869	4.69144	5.31954	1.86296	1.99781	4.41237	3.57347	3.98594	4.80123
TraesCS1D02G236200	16.69	12.6845	12.5378	11.9734	19.7746	15.6947	11.4397	25.2036	14.324	16.825	13.5763	12.8007	9.95791	7.9988	16.5246	14.2552	11.2195	7.01331
TraesCS1D02G237100	0.0559091	0.0865616	0.214397	1.08763	4.24122	3.34883	0.0952521	0.291403	0.17573	0.977287	2.50373	6.26684	0.0188792	0.185798	0.769751	0.786083	1.36623	12.2462
TraesCS1D02G237500	0.0231044	1.22531	2.05169	26.1946	47.9987	52.7816	0.0605749	0.710418	2.85016	9.93619	69.2927	72.3354	0.0402046	0.292665	3.32579	4.81123	27.633	112.14
TraesCS1D02G238100	4.60888	1.57339	1.8123	1.52436	2.01994	2.30804	4.86774	2.04535	1.60822	1.33532	1.65543	2.93454	5.20415	3.81213	1.72288	1.17042	1.37988	2.86512
TraesCS1D02G239000	0.544878	1.24698	1.48012	3.08678	7.78427	9.16916	1.15292	1.34729	2.08842	2.31952	6.78124	9.24708	0.693241	0.417365	2.31521	1.65554	5.11646	27.4638
TraesCS1D02G239800	2.94281	5.38323	13.656	20.266	10.831	11.4093	3.2053	3.3199	3.62035	10.1531	13.1208	5.46497	2.69785	6.55846	3.1861	7.15551	26.9499	17.3966
TraesCS1D02G239900	4.90502	10.1018	14.6859	17.381	14.4121	19.5347	5.5365	6.5743	7.45635	12.5803	13.9568	18.8626	5.06588	6.29036	8.28078	12.4751	20.5908	22.4406
TraesCS1D02G240500	1.14801	0.556382	0.873021	0.321983	0.351167	0.203618	0.841228	1.58156	0.724601	0.395489	0.277622	0.270157	0.588006	0.774132	0.91494	0.69264	0.285129	0.120311
TraesCS1D02G240600	0.425063	1.05376	0.864817	2.03135	1.17151	0.575263	0.260452	0.62931	1.11464	1.89632	2.14269	0.707675	0.0784902	0.306519	0.896963	1.71679	1.95127	0.0919267
TraesCS1D02G241400	3.02791	4.21558	4.71378	0.178357	0.135962	0.0481677	1.88623	5.67934	3.48585	0.219654	0.0639637	0.110086	1.03102	1.33659	3.37618	2.67457	0.274961	0.0174434
TraesCS1D02G241500	0.495485	0.104072	0.08395	0.0812974	0.112087	0.0209267	0.275838	0.161724	0.0473547	0.0386619	0.0148989	0	0.13875	0.165269	0.0828885	0.0653666	0.0690415	0.00842135
TraesCS1D02G241700	1.4837	2.03442	2.62808	1.38916	1.59783	0.499041	2.2298	4.62535	2.17353	1.37659	1.18195	0.394025	1.46405	2.28881	1.71001	1.45588	1.10941	0.234629
TraesCS1D02G242400	12.0085	19.3421	18.8155	15.2903	12.048	13.4514	11.125	26.0638	15.8415	15.0102	12.5569	12.2073	8.96054	12.1582	19.9769	19.2912	11.5153	5.86677
TraesCS1D02G242800	9.29227	5.8171	3.82479	1.27388	0.916935	1.54454	8.84637	6.64899	3.98372	1.08916	0.719931	1.03399	8.29142	8.33144	4.47431	3.50835	0.797318	0.217887
TraesCS1D02G243400	0.0443715	0.342077	0.258864	0.131676	0.0714176	0.0542393	0.060492	0.352009	0.268388	0.0756758	0.0619953	0.0528063	0.079951	0.0829286	0.241957	0.310269	0.158269	0.243905
TraesCS1D02G245200	24.5897	28.5485	25.101	20.8156	18.3019	20.845	24.4021	24.1658	22.3903	19.0054	19.0492	22.8659	12.6226	16.9174	12.5434	11.357	8.86441	11.0027
TraesCS1D02G247100	0.0675632	0.90406	0.652128	0.765184	0.432489	0.215607	0.0874625	0.434031	0.831987	0.816014	1.08623	0.269274	0.099206	0.13541	0.472969	0.721879	0.887183	0.119935
TraesCS1D02G248000	0	0.888827	0.314727	0	0	0	0	0.730018	0.105905	0.0187717	0	0	0	0	0.349377	0.160035	0.00466538	0
[truncated: 17,025 more rows]

## Sheet: Table S8
Table S8 phenotypic values of 195 European winter wheat cultivars measured during ontogeny and at maturity
					Ontogeny									Maturity
Genotype	Cultivar	Country	Release year	Developmental stage	Allometric exponent	PlantDW(mg)	Plant growth rate (mg/GDD)	Residuals Plant growth rate (mg/GDD)_quadratic	SpMF	LMF	StMF	Max floret primordia		Grain number per spikelet	Floret survival %	Harvest index (grain number per plant / plant DW (g))	Blues_GY (dt/ha)	GxE_PC1
GW0001	Actros	Germany	2005	AN	0.694102	9850	5.79753	-0.126978	0.248421	0.300945	0.450634	9.22		2.89	0.313449	0.44	101.65	-0.15526
GW0002	Akratos	Germany	2004	AN	0.718251	6505	4.04288	-0.376961	0.293345	0.278459	0.428196	9.44		3.33	0.352754	0.41	103.06	-0.29554
GW0003	Akteur	Germany	2003	AN	0.676058	13430	6.88365	-0.442759	0.284727	0.212121	0.503152	9.56		2.42	0.253138	0.22	94.77	-0.06534
GW0004	Alidos	Germany	1987	AN	0.703881	8326.67	5.35477	0.0867157	0.238993	0.276978	0.484029	10.11		3.97	0.392681	0.39	89.12	-0.12578
GW0006	Anthus	Germany	2005	AN	0.671316	14570	7.53751	-0.202273	0.439288	0.239637	0.321075	10		2.07	0.207	0.29	101.52	-0.20278
GW0007	Asketis	Germany	1998	AN	0.657464	18485	9.74433	0.678665	0.375666	0.186074	0.438259	9.89		3.33	0.336704	0.3	101.91	-0.11255
GW0008	Astron	Germany	1989	AN	0.664607	16350	7.24413	-1.11509	0.426875	0.224138	0.348987	10.44		2.83	0.271073	0.26	94.69	-0.29863
GW0009	Atlantis	Germany	1992	AN	0.703881	8326.67	4.93578	-0.33227	0.277294	0.211765	0.510941	9.67		3.33	0.344364	0.37	94.03	-0.21533
GW0010	Batis	Germany	1994	AN	0.693009	10036.7	6.3084	0.306251	0.307557	0.260495	0.431948	9.11		3.2	0.351262	0.4	101.66	-0.23737
GW0011	Biscay	Germany	2000	AN	0.743391	4223.33	2.78034	-0.443038	0.317663	0.294737	0.3876	8.67		3.61	0.416378	0.51	100.86	-0.03428
GW0012	Boomer	Germany	2005	AN	0.694478	9786.67	5.43402	-0.464014	0.464152	0.275862	0.259986	8.67		3.6	0.415225	0.34	98.59	-0.1014
GW0013	Borneo	Germany	1997	AN	0.663911	16546.7	8.83431	0.40844	0.367149	0.209241	0.423609	9.67		3.4	0.351603	0.5	94.67	-0.04593
GW0014	Brilliant	Germany	2005	AN	0.719899	6323.33	4.06645	-0.264282	0.302484	0.34375	0.353766	8.83		3.82	0.432616	0.42	98.86	0.00572
GW0015	Bussard	Germany	1990	AN	0.689025	10747.8	6.50198	0.209091	0.221655	0.208366	0.56998	9		3.44	0.382222	0.28	91	0.17572
GW0017	Campari	Germany	2003	AN	0.705848	8050	5.05971	-0.0843502	0.374849	0.264748	0.360403	9.11		3.78	0.414929	0.46	98.31	-0.04814
GW0018	Capnor	Germany	2003	AN	0.736347	4766.67	3.29417	-0.231144	0.455714	0.307692	0.236593			4.11		0.52	95.34	-0.16494
GW0019	Cardos	Germany	1998	AN	0.710748	7400	4.49848	-0.347792	0.336384	0.3456	0.318016	8.67		3.5	0.403691	0.49	91.87	-0.04145
GW0021	Centrum	Germany	2001	AN	0.705248	8133.33	5.17059	-0.0109883	0.294622	0.253521	0.451857	9.22		3.67	0.398048	0.47	99.63	0.09442
GW0022	Certo	Germany	1999	AN	0.695236	9660	5.29315	-0.551733	0.580279	0.241176	0.178544	9.33		3.17	0.339764	0.39	100.34	-0.09567
GW0023	Cetus	Germany	2005	AN	0.704702	8210	4.6358	-0.580162	0.407727	0.30092	0.291353	9.56		3.61	0.377615	0.43	89.26	-0.10632
GW0024	Compliment	Germany	2001	AN	0.704986	8170	4.61321	-0.584823	0.26765	0.195	0.53735	9.67		3.21	0.331954	0.37	91.15	-0.21317
GW0025	Contra	Germany	1990	AN	0.673224	14100	6.40036	-1.17067	0.732473	0.199566	0.067961	10.11		3.71	0.366963	0.4	99.82	-0.04213
GW0026	Cubus	Germany	2002	AN								9.67		2.33	0.240951	0.22	101.03	0.08626
GW0027	Dekan	UK	2001	AN	0.719046	6416.67	3.90071	-0.47592	0.310609	0.297048	0.392343	9		3.67	0.407778	0.46	99.8	-0.10472
GW0029	Drifter	Germany	1999	AN	0.699788	8933.33	5.20287	-0.331722	0.398165	0.20356	0.398276	10.11		3.55	0.351137	0.41	99.29	0.02086
GW0030	Elegant	Germany	2005	AN	0.682773	11966.7	6.30821	-0.465877	0.483052	0.260741	0.256207	9.78		3.71	0.379346	0.35	97.39	-0.14738
GW0031	Ellvis	Germany	2002	AN	0.685358	11446.7	6.46339	-0.10792	0.458884	0.221064	0.320052	9.89		3.16	0.319515	0.4	97.13	-0.33701
GW0033	Esket	Germany	2007	AN	0.714511	6936.67	3.65665	-0.971383	0.316032	0.25788	0.426089	9.67		3.33	0.344364	0.24	97.92	0.00225
GW0035	Flair	Germany	1996	AN	0.703997	8310	4.83984	-0.420792	0.347708	0.295906	0.356386	9.22		3.36	0.364425	0.37	100.08	-0.17057
GW0036	Format	Germany	2007	AN	0.682498	12023.3	6.22004	-0.575926	0.390275	0.175541	0.434185	9.89		3.78	0.382204	0.4	92.73	-0.15064
GW0037	Greif	Germany	1989	AN	0.717201	6623.33	4.19464	-0.282766	0.350501	0.261438	0.388061	8.83		3.22	0.364666	0.47	97.45	0.17226
GW0038	Haldor	Germany	1999	AN	0.696413	9466.67	5.95014	0.186899	0.257591	0.207889	0.53452	9.44		2.95	0.3125	0.32	89.7	-0.14598
GW0039	Hermann	Germany	2004	AN	0.704091	8296.67	5.08063	-0.174056	0.261218	0.189474	0.549308	9.56		3	0.313808	0.43	103.71	-0.06066
GW0040	Heroldo	Germany	2004	AN	0.69776	9250	4.84547	-0.825497	0.323412	0.244085	0.432503	9.44		3.24	0.34322	0.38	99.79	-0.04455
GW0041	Impression	Germany	2005	AN	0.687096	11110	5.59134	-0.846718	0.275814	0.244083	0.480104	9.78		2.28	0.233129		102.71	0.0683
GW0042	Inspiration	Germany	2007	AN	0.687905	10956.7	6.44889	0.0720493	0.346111	0.168056	0.485833	9.33		3.18	0.340836	0.41	106.27	-0.28334
GW0043	Jenga	Germany	2007	AN	0.696618	9433.33	5.73455	-0.0145461	0.350616	0.202593	0.446791	9.44		3.2	0.338983	0.42	99.2	-0.39537
GW0044	Koch	Germany	2003	AN	0.714093	6986.67	4.24721	-0.404624	0.423573	0.248748	0.327679	9.56		3.83	0.400628	0.44	101.29	-0.18006
GW0045	Kontrast	Germany	1990	AN	0.718535	6473.33	4.26158	-0.142801	0.288701	0.229851	0.481448	9.78		3.61	0.369121	0.41	89.53	0.01946
GW0046	Kranich	Germany	2007	AN	0.721108	6193.33	3.49708	-0.769316	0.416815	0.306452	0.276734	9.33		3.45	0.369775	0.42	96.57	-0.0793
GW0047	Leiffer	Germany	2005	AN	0.688833	10783.3	5.59592	-0.711309	0.342902	0.245232	0.411866	9.5		2.67	0.281053	0.25	94	-0.11916
GW0048	Limes	Germany	2003	AN	0.682757	11970	5.86477	-0.910599	0.774235	0.223322		10		2.6	0.26	0.35	99.68	0.29713
GW0049	Lucius	Germany	2006	AN	0.701731	8640	5.36979	-0.0368147	0.302402	0.229308	0.46829	9.22		2.92	0.316703	0.48	100.3	-0.27749
GW0050	Ludwig	Germany	1998	AN	0.722761	6020	4.05934	-0.120518	0.244325	0.25031	0.505366	9.67		2.84	0.293692	0.35	98.03	0.17517
GW0051	Magister	Germany	2005	AN	0.681284	12276.7	7.27722	0.383937	0.305161	0.168011	0.526828	9.78		3.28	0.335378	0.37	92.6	-0.26482
GW0052	Magnus	Germany	2000	AN	0.712154	7223.33	4.87076	0.107086	0.283327	0.251838	0.464835	9.67		3.78	0.3909	0.44	97.06	-0.10258
GW0053	Manager	Germany	2006	AN	0.689813	10603.3	6.66457	0.430109	0.355344	0.207827	0.436829	9.44		2.57	0.272246	0.41	104.39	-0.12744
GW0054	Mandub	Germany	2003	AN	0.706502	7960	5.15878	0.0554005	0.37833	0.255278	0.366392	9.83		4.5	0.457782	0.43	95.54	-0.34196
GW0055	Manhattan	Germany	2002	AN	0.691823	10243.3	6.63858	0.551124	0.297857	0.215476	0.486667	9.67		3.68	0.380558	0.4	103.79	-0.12512
GW0056	Maverick	Germany	1999	AN	0.716156	6743.33	4.0696	-0.46579	0.42437	0.244444	0.331185	10		3.22	0.322	0.44	97.73	-0.07043
GW0057	Meteor	Germany	2006	AN	0.708992	7626.67	4.52353	-0.427659	0.39947	0.238636	0.361894	9.78		3.28	0.335378	0.43	97.65	-0.14442
GW0058	Meunier	Germany	1998	AN	0.710695	7406.67	4.04515	-0.804227	0.738143	0.201342	0.0605145	9.56		3.2	0.334728	0.4	98.99	0.07649
GW0059	Milvus	Germany	2004	AN	0.723998	5893.33	3.66273	-0.45332	0.31472	0.275168	0.410112	9.17		2.78	0.303162	0.47	99.48	-0.0371
GW0060	Mirage	Germany	2006	AN	0.690364	10503.3	5.71766	-0.476173	0.434294	0.17313	0.392576	10		3.83	0.383	0.39	100.08	0.14087
GW0061	Monopol	Germany	1975	AN										2.33			85.37	-0.04981
GW0062	Mulan	Germany	2006	AN	0.704797	8196.67	4.98278	-0.227213	0.377471	0.206675	0.415854	9.67		3.06	0.316443	0.45	105.67	0.03964
GW0064	Naturastar	Germany	2002	AN	0.687131	11103.3	6.48938	0.0539752	0.29883	0.232919	0.468251	10.56		2.78	0.263258	0.36	90.55	-0.17228
GW0065	Olivin	Germany	1999	AN	0.681952	12136.7	6.89975	0.0601515	0.262405	0.181298	0.556298	10.78		3.17	0.294063	0.36	89.94	-0.28743
GW0066	Opus	Germany	2003	AN	0.69424	9826.67	5.47447	-0.440294	0.400491	0.191646	0.407862	10.33		2.28	0.220716		104.37	-0.23646
GW0068	Petrus	Germany	1996	AN	0.686574	11210	6.50609	0.028287	0.265409	0.179957	0.554634	10.56		3	0.284091		94.44	-0.22513
GW0069	Piko	Germany	1994	AN	0.697072	9360	5.75292	0.0350048	0.271327	0.194134	0.534539	9.22		2.17	0.235358	0.3	89.54	-0.21418
GW0070	Potenzial	Germany	2006	AN	0.704419	8250	5.40984	0.175984	0.307261	0.256184	0.436555	9.33		3.22	0.345123	0.47	99.47	-0.11323
GW0071	Privileg	Germany	2004	AN	0.71496	6883.33	4.37593	-0.226646	0.40662	0.268428	0.324951	9.89		3.56	0.35996	0.37	91.55	0.09008
GW0072	Quebon	Germany	2004	AN	0.69942	8990	5.94184	0.382704	0.426592	0.264706	0.308702	9.67		2.94	0.304033	0.48	97.86	-0.02744
GW0073	Retro	Germany	2007	AN	0.720952	6210	3.85954	-0.415133	0.290316	0.253772	0.455912	9.44		2.56	0.271186	0.43	96.38	-0.17772
GW0074	Ritmo	Germany	1993	AN	0.710382	7446.67	4.59387	-0.274097	0.372942	0.232775	0.394283	10.11		3.28	0.324431		102.85	-0.05195
GW0075	Romanus	Germany	2000	AN	0.694142	9843.33	6.2103	0.288583	0.229187	0.268676	0.502136	9.89		2.56	0.258847	0.38	98.28	-0.09764
GW0076	Schamane	Germany	2005	AN	0.696845	9396.67	5.67089	-0.0626256	0.294052	0.283871	0.422077	10		3.22	0.322		98.52	-0.05611
GW0077	Skagen	Germany	2006	AN	0.685903	11340	6.24449	-0.284772	0.3565	0.2625	0.381	9.89		3.39	0.34277	0.31	96.19	-0.20796
GW0078	Skalmeje	Germany	2006	AN	0.719899	6323.33	3.90088	-0.42985	0.345791	0.329621	0.324588	10.33		2.83	0.273959	0.4	102.11	-0.14936
GW0079	Skater	Germany	2000	AN	0.688171	10906.7	6.58218	0.225371	0.417181	0.195973	0.386846	10		2.72	0.272		100.77	-0.17029
GW0080	Sobi	Germany	2004	AN	0.700619	8806.67	5.04102	-0.438506	0.236113	0.22942	0.534467	9.56		2.5	0.261506		98.49	-0.17075
GW0081	Sokrates	Germany	2001	AN	0.701484	8676.67	5.78059	0.357893	0.276505	0.24337	0.480125	10.11		3.06	0.302671		99.39	-0.06894
GW0082	Solitär	Germany	2004	AN	0.695095	9683.33	5.97368	0.118984	0.269294	0.221751	0.508955	10.17		2.61	0.256637		97.12	-0.44656
GW0083	Striker	Germany	2004	AN	0.708183	7733.33	5.01188	0.0117269	0.356457	0.2287	0.414843	9.83		3.11	0.316378		98.72	-0.13617
GW0084	SW Topper	Germany	2002	AN	0.704255	8273.33	5.44657	0.202291	0.288777	0.228247	0.482976	10.44		3.44	0.329502	0.43	92.79	-0.15605
GW0085	Tambor	Germany	1993	AN	0.702522	8523.33	5.46018	0.104929	0.292283	0.223097	0.484619	9.67		3.06	0.316443	0.41	91.14	-0.39189
GW0086	Tarso	Germany	1994	AN	0.696845	9396.67	6.26027	0.526754	0.266799	0.230183	0.503018	8.33		3.33	0.39976	0.46	93.32	-0.04288
GW0087	Tommi	Germany	2002	AN	0.6881	10920	6.54284	0.180688	0.39594	0.213033	0.391028	10.56		4.17	0.394886	0.42	99.35	-0.04991
GW0088	Toras	Germany	2004	AN	0.702545	8520	5.03249	-0.321288	0.234792	0.206944	0.558264	10.33		2.67	0.25847	0.36	95.13	-0.20237
GW0089	Toronto	Germany	1990	AN	0.689794	10606.7	6.30974	0.0739214	0.267949	0.215438	0.516613	10		3.13	0.313	0.31	92.83	-0.07807
GW0090	Transit	Germany	1994	AN	0.694043	9860	6.34084	0.412156	0.269813	0.25429	0.475897	9.67		2.83	0.292658	0.42	101.03	-0.16859
GW0091	Tuareg	Germany	2005	AN	0.698223	9176.67	5.34459	-0.294954	0.389197	0.260656	0.350148	10.33		3.17	0.306873	0.39	102.76	-0.26828
GW0092	Tukan	Germany	2006	AN	0.714065	6990	4.37148	-0.281941	0.267528	0.313653	0.418819	9		3.78	0.42	0.53	96.47	-0.12061
GW0093	Tulsa	Germany	2004	AN	0.710018	7493.33	4.12856	-0.761057	0.296437	0.264789	0.438775	9.5		3.5	0.368421	0.33	96.98	-0.47935
GW0094	Türkis	Germany	2004	AN	0.708941	7633.33	4.16439	-0.789861	0.345505	0.22611	0.428385	9.56		3.78	0.395397	0.35	97.16	0.0078
GW0095	Winnetou	Germany	2002	AN	0.693475	9956.67	5.77198	-0.196963	0.282051	0.19428	0.523669	9.78		3.72	0.380368	0.42	105.69	0.08858
GW0096	Zentos	Germany	1989	AN	0.706551	7953.33	4.61063	-0.489733	0.224638	0.231884	0.543478	9.56		3.11	0.325314	0.38	90.92	-0.3503
GW0097	Zobel	Germany	2006	AN	0.718206	6510	3.98165	-0.440633	0.305085	0.279661	0.415254	10.11		3.5	0.346192	0.41	94.92	-0.20238
GW0098	Cliff	Denmark		AN	0.711646	7286.67	4.22415	-0.569214	0.416949	0.30339	0.279661	9.67		3.44	0.355739	0.44	94.19	0.37357
GW0099	Dream	Germany	1999	AN	0.691644	10275	5.60556	-0.494905	0.289328	0.21881	0.491862	9.44		2.42	0.256356	0.29	86.31	-0.32877
GW0100	Florett	Denmark	2004	AN	0.717879	6546.67	3.69242	-0.747732	0.377386	0.297727	0.324886	9.11		3.22	0.353458	0.46	106.3	-0.1912
GW0101	History	Germany	2000	AN	0.720921	6213.33	3.60193	-0.674395	0.230594	0.265982	0.503425	9.33		3.78	0.405145	0.45	93	-0.36413
GW0102	Lindos	Germany	1994	AN	0.725431	5750	3.596	-0.447258	0.319471	0.224953	0.455577	9.11		3.22	0.353458	0.43	91.15	0.0925
GW0103	Julius	Germany	2008	AN	0.713871	7013.33	3.9028	-0.761707	0.305802	0.273369	0.420829	9.56		3.28	0.343096	0.42	100.84	-0.39423
GW0105	Exotic	France	2004	AN	0.769502	2696.67	1.9004	-0.3954	0.373933	0.341463	0.284604	8		3.22	0.4025	0.57	92.46	0.32311
GW0106	Andalou	France	2001	AN	0.752096	3636.67	2.46888	-0.413445	0.336458	0.354223	0.309319	9.33		3.5	0.375134	0.55	100.66	0.32782
GW0107	LOCH 3754 LP 232.1.03	Germany		AN	0.718176	6513.33	3.69866	-0.725254	0.318853	0.261468	0.419679	9.22		4.22	0.457701	0.51	105.09	-0.25342
GW0109	Acienda	France	2004	AN	0.749846	3780	2.4466	-0.520627	0.392617	0.302013	0.305369	9.11		3.94	0.432492	0.5	94.16	0.502
GW0110	Aguila	France	2005	AN	0.757399	3320	2.20013	-0.490669	0.453659	0.318612	0.227729	8.78		3.56	0.405467	0.54	94.16	0.49989
GW0111	Alcazar	France	2004	AN	0.716706	6680	3.87246	-0.632372	0.352381	0.28381	0.36381	9.33		3.94	0.422294	0.48	95.82	0.03438
GW0113	Allister	France	2002	AN	0.735942	4800	3.00188	-0.541571	0.354839	0.306452	0.33871	9.22		3.11	0.33731	0.53	98.44	0.13302
GW0114	Arack	France	2006	AN	0.721517	6150	3.84615	-0.398691	0.34854	0.286496	0.364964	9.33		3.67	0.393355	0.46	101.8	0.28415
GW0115	Arobase	France	2005	AN	0.778342	2316.67	1.49946	-0.541728	0.465181	0.32312	0.211699	9.22		4.39	0.476139	0.51	97.21	0.23476
GW0116	Astuce	France	2004	AN	0.72816	5486.67	3.43131	-0.476505	0.326606	0.273394	0.4	9.22		3.72	0.403471	0.42	96.76	0.08243
GW0118	Aubusson	France	2001	AN	0.727387	5560	3.77461	-0.17115	0.362268	0.297561	0.340171	9.67		3.61	0.37332	0.51	87.86	0.55949
GW0119	Autan	France	2000	AN	0.745069	4103.33	2.65588	-0.499083	0.322222	0.288889	0.388889	8.56		3.06	0.357477	0.5	91.36	0.33759
GW0121	Azimut	France	2004	AN	0.735219	4860	3.29939	-0.276585	0.301451	0.298153	0.400396	9.56		3.78	0.395397	0.49	94.08	0.03807
GW0122	Azzuro	France	2006	AN	0.713348	7076.67	4.42568	-0.268846	0.306715	0.281307	0.411978	9.5		3.5	0.368421	0.48	100.17	0.08212
GW0124	Balance	France	2000	AN	0.717407	6600	4.0367	-0.429387	0.338534	0.24337	0.418097	9.67		4.06	0.419855	0.5	98.84	-0.03535
GW0125	Baltimor	France	1998	AN	0.7153	6843.33	4.09535	-0.488079	0.310016	0.27027	0.419714	9.22		3.61	0.39154	0.51	95.81	0.05487
GW0126	Bastide	France	2002	AN	0.732833	5063.33	3.31587	-0.369323	0.369338	0.278746	0.351916	9.44		4.61	0.488347	0.51	94.6	0.37642
GW0128	Brando	France	2000	AN	0.697551	9283.33	5.61605	-0.069164	0.502816	0.263736	0.233448	9.22		3.67	0.398048	0.38	98.81	-0.1343
GW0129	Calisto	France	2001	AN	0.691089	10373.3	6.71413	0.573357	0.460315	0.175412	0.364273	8.67		3.78	0.435986	0.38	96.49	0.06227
GW0130	Campero	France	2006	AN	0.699788	8933.33	6.3764	0.841802	0.357895	0.292763	0.349342	9		3.27	0.363333		103.2	0.13589
GW0131	Caphorn	France	2000	AN	0.703625	8363.33	5.35082	0.0664522	0.436694	0.235679	0.327627	9.78		3.67	0.375256		93.71	0.30519
GW0133	Catalan	France	2002	AN	0.72923	5386.67	4.28534	0.429549	0.371176	0.299465	0.329358	8.83		3.89	0.440544	0.5	96.19	0.0806
GW0134	Cezanne	France	1998	AN	0.712504	7180	5.63137	0.888075	0.346272	0.291667	0.362061	9.83		3.39	0.344863	0.51	99.99	0.15726
GW0136	Charger	France	1997	AN	0.696106	9516.67	6.08872	0.304304	0.500302	0.170132	0.329565	9.33		2.78	0.297964	0.27		-0.00059
GW0137	Craklin	France	1998	AN	0.720423	6266.67	4.78007	0.477317	0.403325	0.281726	0.314949	9.5		3.33	0.350526	0.5	99.41	0.22952
GW0142	Equilibre	France	2002	AN	0.708839	7646.67	4.98804	0.0276536	0.437355	0.25	0.312645	9.22		3.78	0.409978	0.48	99.34	0.0837
GW0144	Eveil	France	2002	AN	0.708183	7733.33	5.27153	0.271375	0.42422	0.30989	0.26589	10		3.06	0.306	0.46	99.01	0.18315
GW0145	Exotic	France	2005	AN	0.713129	7103.33	5.07019	0.363049	0.386437	0.265748	0.347815	8.11		3.06	0.377312	0.48	95.41	0.22892
GW0146	Folio	France	1997	AN	0.69701	9370	5.79468	0.0725094	0.429412	0.221289	0.3493	9.17		3.07	0.334787	0.4	99.8	0.06621
GW0147	Forban	France	2001	AN	0.733334	5020	3.27462	-0.387421	0.328753	0.32294	0.348307	8.67		3.56	0.410611	0.35	100.82	0.09864
GW0148	Garcia	France	2006	AN	0.73574	4816.67	3.48277	-0.0697291	0.359527	0.3026	0.337872	9.11		3.44	0.377607	0.5	100.97	0.5285
GW0149	Graindor	France	2006	AN	0.705153	8146.67	5.89058	0.703012	0.245369	0.252308	0.502323	9.33		3.72	0.398714	0.52	97.94	0.14819
GW0150	Grisby	France	2001	AN	0.712181	7220	4.39976	-0.36235	0.401803	0.260929	0.337268	9.56		2.94	0.307531	0.32	97.13	-0.35092
GW0151	Hamac	France	2001	AN	0.731433	5186.67	3.45088	-0.299824	0.35576	0.315668	0.328571	9.56		3.44	0.359833	0.38	94.57	0.00849
GW0152	Haussmann	France	2006	AN	0.703974	8313.33	5.01105	-0.251064	0.227812	0.176471	0.595718	9.56		3.39	0.354603	0.32	103.45	0.04784
GW0155	Incisif	France	2005	AN	0.723149	5980	3.54056	-0.619203	0.421014	0.301887	0.277099	9.33		2.83	0.303323	0.35	99.37	-0.17694
GW0156	Inoui	France	2004	AN	0.73779	4650	3.54691	0.0853991	0.379505	0.302198	0.318297	9.33		3.39	0.363344	0.58	97.02	0.26475
GW0157	Instinct	France	2006	AN	0.722632	6033.33	4.06285	-0.123695	0.319267	0.347188	0.333545	8.67		3.27	0.377163	0.44	96.68	0.4621
GW0158	Intact	France	2005	AN	0.719016	6420	3.92661	-0.451659	0.415537	0.273364	0.311098	8.67		3.25	0.374856	0.34	100.79	0.08282
GW0159	Intense	France	2001	AN	0.724627	5830	3.70159	-0.382376	0.346195	0.251128	0.402677	8.83		3.61	0.408834		102.58	0.00664
GW0160	Isengrain	France	1997	AN	0.717554	6583.33	4.11716	-0.340833	0.346552	0.32852	0.324928			4.22			102.19	-0.02294
GW0161	Kleber	France	2004	AN	0.712857	7136.67	4.67365	-0.0492254	0.316097	0.291982	0.391921	9.33		3.39	0.363344		101.94	0.0581
GW0162	Levis	France	1998	AN	0.719777	6336.67	4.16612	-0.171187	0.279091	0.297806	0.423103	9.33		3.61	0.386924		88.23	0.26998
GW0164	Macro	UK	2000	AN	0.707634	7806.67	4.88222	-0.151456	0.431864	0.241265	0.326872	8.67		3.22	0.371396		98.65	0.07211
GW0165	Marcheval	France	2002	AN	0.745496	4073.33	2.9689	-0.168854	0.340907	0.332418	0.326676	8.44		3.33	0.39455	0.55	97.74	0.37349
GW0166	Maxyl	France	2005	AN	0.723051	5990	4.54476	0.379976	0.318245	0.237875	0.44388	9.56		3.72	0.389121	0.56	96.1	0.19698
GW0167	Mendel	France	2004	AN	0.718865	6436.67	4.81786	0.431431	0.379395	0.26009	0.360516	9.56		2.56	0.267782	0.56	97.62	0.15033
GW0168	Mercato	France	2005	AN	0.71688	6660	4.96274	0.467579	0.279659	0.320076	0.400265	8.56		3.56	0.415888	0.49	99.46	0.09434
GW0169	Nirvana	France	2001	AN	0.7226	6036.67	4.09543	-0.0927847	0.355796	0.33121	0.312994	8.89		3.33	0.374578	0.55	95.96	0.05147
GW0170	Nuage	France	2006	AN	0.714567	6930	4.66353	0.0386708	0.318398	0.27256	0.409042	9.44		3.06	0.324153	0.5	98.31	0.0178
GW0171	Octet	France	2007	AN	0.738885	4563.33	3.71607	0.302309	0.324942	0.30814	0.366919	9		2.94	0.326667	0.56	99.62	0.11765
GW0172	Ordeal	France	1998	AN	0.699118	9036.67	5.96086	0.381565	0.407786	0.276786	0.315429	9.33		3.39	0.363344	0.47	97.62	-0.20008
GW0173	Ornicar	France	1998	AN	0.721549	6146.67	4.66363	0.420447	0.356868	0.287703	0.355429	8.89		3.5	0.393701	0.51	98.81	0.2935
GW0174	Orpic	France	1998	AN	0.736797	4730	3.96812	0.4628	0.282091	0.30819	0.40972	9.67		2.94	0.304033	0.52	92.42	0.21948
GW0175	Orvantis	France	2000	AN	0.72697	5600	4.19162	0.225235	0.385782	0.275434	0.338784	9.11		3.28	0.360044	0.55	102.77	0.06932
GW0176	Paladain	France	2006	AN	0.721046	6200	3.86052	-0.409186	0.357135	0.280835	0.36203	9.67		4.28	0.442606	0.47	99.89	0.02185
GW0177	Paledor	France	2005	AN	0.728907	5416.67	4.05439	0.18296	0.39925	0.2575	0.34325	9.22		3.89	0.421909	0.55	98.99	-0.32758
GW0178	Parador	France	2000	AN	0.714455	6943.33	5.06074	0.429527	0.352656	0.292969	0.354375	9.78		3.17	0.324131	0.52	98.63	-0.00162
GW0180	PR 22 R 28	France	2000	AN	0.7203	6280	4.34903	0.0396884	0.399872	0.269231	0.330897	9.33		3.33	0.356913	0.53	97.37	0.18158
GW0181	PR22R20	France	2002	AN	0.724163	5876.67	4.01961	-0.0880104	0.405594	0.318345	0.276061	9.22		3.22	0.349241	0.54	99.22	0.04507
GW0182	Pulsar	France	1998	AN										2.67		0.31	104.52	0.10169
GW0183	Pytagor	France	2002	AN	0.721929	6106.67	3.80241	-0.42083	0.42123	0.266219	0.31255	8.83		3.44	0.389581		97.47	0.34735
GW0184	Quatuor	France	2002	AN	0.736756	4733.33	3.79882	0.291682	0.415012	0.259861	0.325128	8.89		3.44	0.386952		95.54	0.10859
GW0185	Raison	France	2006	AN	0.676217	13393.3	7.57541	0.262536	0.68285	0.195616	0.121535	9.33		3	0.321543		102.73	0.07715
GW0186	Richepain	France	2006	AN	0.704138	8290	5.81346	0.561753	0.20923	0.125466	0.665304	9.33		3.22	0.345123		97.9	0.283
GW0187	Rosario	France	2004	AN	0.685767	11366.7	6.77394	0.234146	0.683526	0.183986	0.132487	10.33		4.28	0.414327		103.99	0.13164
GW0188	Royssac	France	2002	AN	0.740567	4433.33	3.66391	0.322361	0.33407	0.221007	0.444923	9.33		4.06	0.435155		97.98	0.45042
GW0193	Semafor	France	2001	AN	0.713871	7013.33	5.11176	0.447251	0.325745	0.267504	0.40675	8.67		3.61	0.416378		99.95	0.10742
GW0194	Seyrac	France	2006	AN	0.682676	11986.7	7.54828	0.766468	0.350438	0.228896	0.420666	10.44		3.72	0.356322		104.69	0.21184
GW0196	Sogood	France	2006	AN	0.690327	10510	5.88466	-0.311883	0.457385	0.169231	0.373385	9.44		3.53	0.373941		103.03	0.06744
GW0198	Tapidor	France	2001	AN	0.696556	9443.33	7.06836	1.31502	0.292283	0.242236	0.465481	8.89		4.33	0.487064		102.18	0.55509
GW0200	Toisondor	France	2004	AN	0.706089	8016.67	5.62179	0.492771	0.325683	0.230216	0.444101	8.78		3.22	0.366743		99.71	-0.15707
GW0201	Trocadero	France	2001	AN	0.730874	5236.67	4.39318	0.616074	0.349068	0.258741	0.392191	9.22		3.39	0.367679		99.07	-0.06024
GW0202	Versailles	France	1997	AN	0.696167	9506.67	5.86831	0.0881305	0.352104	0.239544	0.408352	10.44		3.44	0.329502	0.34	102.24	-0.05171
GW0203	CCB Ingénio	France	2006	AN	0.718956	6426.67	5.32891	0.947378	0.285814	0.238636	0.475549	9		3.17	0.352222	0.52	94.52	0.58202
GW0204	Inédit	France	2006	AN	0.705535	8093.33	5.50567	0.342082	0.318273	0.305699	0.376028	8.11		2.78	0.342787	0.44	96.74	0.04839
GW0205	CCB Préférence	France	2006	AN	0.714399	6950	5.01443	0.380042	0.366196	0.296651	0.337153	9		3.5	0.388889	0.53	101.76	0.13469
GW0206	Intérêt	France	2007	AN	0.699875	8920	6.11797	0.589157	0.33196	0.265941	0.4021	9.89		3.33	0.336704	0.45	103.96	-0.00119
GW0207	Expert	France	2007	AN	0.677788	13036.7	7.87238	0.69192	0.337326	0.197714	0.46496	9.89		2.61	0.263903	0.4	103.44	-0.04114
GW0208	Bueno	France	2007	AN	0.722696	6026.67	4.7157	0.5325	0.355177	0.292276	0.352547	9.33		2.94	0.315113	0.52	95.86	0.36502
GW0209	H05581A	France		AN	0.689923	10583.3	6.99956	0.773211	0.431456	0.2589	0.309644	10		3.94	0.394	0.42	100.04	0.27121
GW0210	H04438	France		AN	0.719899	6323.33	4.62232	0.291586	0.365584	0.24635	0.388066	9		2.83	0.314444	0.48	101.03	0.30328
GW0215	Recital	France	1986	AN	0.757049	3340	2.76949	0.0664189	0.406892	0.251351	0.341757	9.44		4.17	0.441737	0.54	87.05	0.26619
GW0218	Bermude	France	2007	AN	0.712857	7136.67	4.72002	-0.00285982	0.509368	0.292308	0.198325	10.22		4.11	0.402153	0.44	103.55	0.11658
GW0221	Altigo	France	2007	AN	0.720022	6310	4.65339	0.329235	0.374087	0.28913	0.336783	8		3.11	0.38875	0.56	100.73	0.05736
GW0222	Bagou	France	2007	AN	0.704255	8273.33	5.22306	-0.0212103	0.891894	0.256831		10.44		3.56	0.340996	0.52	103.11	0.21705
GW0223	Boisseau	France	2007	AN	0.698329	9160	5.41371	-0.218682	0.407017	0.321224	0.271759	10.44		2.67	0.255747	0.33	101.11	-0.03868
GW0224	Iridium	France	2007	AN	0.686058	11310	6.3468	-0.17061	0.445779	0.245779	0.308443	9.33		2.39	0.256163	0.35	98.39	0.26055
GW0225	Andi			AN	0.689248	10706.7	6.00823	-0.268063	0.378006	0.225806	0.396188	9.78		3.61	0.369121	0.28	105.51	-0.37668
GW0234	Hereward	UK	1991	AN	0.692701	10090	5.66218	-0.362054	0.572821	0.232479	0.194701	8.83		3	0.339751	0.39	88.92	0.13385
GW0235	Portland	Denmark		AN	0.702069	8590	5.30247	-0.0821602	0.468596	0.269716	0.261688	9.89		3.67	0.371082	0.46	102.16	0.0349
GW0236	Senat	Denmark	2000	AN	0.688528	10840	6.3615	0.0314685	0.366054	0.229885	0.404061	10.22		3.61	0.353229	0.25	94.7	-0.29691
GW0237	Smuggler	Denmark		AN	0.686678	11190	6.90741	0.437538	0.378444	0.215716	0.40584	10.11		2.61	0.25816	0.29	102.51	-0.09606
GW0238	Solist	Denmark	2000	AN	0.679189	12726.7	7.85597	0.7918	0.391943	0.227488	0.380569	9.78		2.89	0.295501	0.33	102.27	-0.29431
GW0239	Symbol	Denmark	2001	AN	0.676887	13240	7.48023	0.224095	0.411797	0.199164	0.389039	9.83		2.33	0.23703		100.31	-0.257
GW0240	Torkil	Denmark	2006	AN	0.665228	16176.7	9.56068	1.26049	0.360534	0.1875	0.451966	10.33		2.56	0.247822	0.3	100.92	-0.36971
GW0241	Trintella	Denmark		AN	0.689248	10706.7	6.60905	0.33276	0.385746	0.211111	0.403143	9.89		2.39	0.241658	0.28	96.76	-0.25652
GW0242	Tuscan	Denmark		AN	0.690735	10436.7	6.10331	-0.0633398	0.549633	0.209716	0.240652	9.89		3.94	0.398382	0.48	103.42	-0.21066
GW0252	Globus	Austria	2003	AN	0.684551	11606.7	7.44017	0.806082	0.360376	0.232267	0.407357	9.89		4.44	0.448938	0.41	94.47	-0.02752
GW0259	Corsaire	Czech Republic	1999	AN	0.691785	10250	6.52036	0.430157	0.306031	0.280505	0.413464	9.33		3.8	0.407288	0.43	98.8	0.26719
GW0001	Actros	Germany	2005	GA	0.750673	3726.67	2.67528	-0.260482	0.0140513	0.523077	0.462872
GW0002	Akratos	Germany	2004	GA	0.741493	4363.33	3.34868	0.0463095	0.0362248	0.449664	0.514111
GW0003	Akteur	Germany	2003	GA	0.702956	8460	4.9794	-0.347852	0.0141648	0.313187	0.672648
GW0004	Alidos	Germany	1987	GA	0.740786	4416.67	3.34343	0.0111845	0.0438255	0.404362	0.551812
GW0006	Anthus	Germany	2005	GA	0.723834	5910	3.90615	-0.218327	0.031965	0.422179	0.545856
GW0007	Asketis	Germany	1998	GA	0.734151	4950	3.67211	0.0475991	0.0200493	0.413793	0.566158
GW0008	Astron	Germany	1989	GA	0.720796	6226.67	4.32107	0.0381328	0.0236504	0.366231	0.610119
GW0009	Atlantis	Germany	1992	GA	0.749795	3783.33	2.82549	-0.143699	0.0191667	0.402482	0.578351
GW0010	Batis	Germany	1994	GA	0.742344	4300	3.39384	0.127101	0.0315672	0.376866	0.591567
GW0011	Biscay	Germany	2000	GA	0.76979	2683.33	2.0882	-0.198861	0.0692236	0.431677	0.499099
GW0012	Boomer	Germany	2005	GA	0.769502	2696.67	2.04138	-0.254416	0.034613	0.501548	0.463839
GW0013	Borneo	Germany	1997	GA	0.744178	4166.67	3.0303	-0.160848	0.0212597	0.436047	0.542694
GW0014	Brilliant	Germany	2005	GA	0.772302	2570	2.02841	-0.183797	0.0235467	0.501333	0.47512
GW0015	Bussard	Germany	1990	GA	0.722094	6089.38	4.3777	0.163096	0.020946	0.349278	0.629776
GW0017	Campari	Germany	2003	GA	0.755558	3426.67	2.62983	-0.126119	0.0342887	0.41189	0.553822
GW0018	Capnor	Germany	2003	GA	0.792386	1820	1.59509	-0.0937271	0.00793103	0.586207	0.405862
GW0019	Cardos	Germany	1998	GA	0.763492	2990	2.26344	-0.22145	0.0194872	0.547009	0.433504
GW0021	Centrum	Germany	2001	GA	0.747977	3903.33	3.08077	0.0413267	0.0295661	0.433925	0.536509
GW0022	Certo	Germany	1999	GA	0.773446	2520	1.90765	-0.271227	0.0183077	0.523077	0.458615
GW0023	Cetus	Germany	2005	GA	0.75846	3260	2.34027	-0.31359	0.0253053	0.492632	0.482063
GW0024	Compliment	Germany	2001	GA	0.735499	4836.67	3.34255	-0.220793	0.0127673	0.371387	0.615845
GW0025	Contra	Germany	1990	GA	0.748226	3886.67	2.6972	-0.332526	0.01864	0.317333	0.664027
GW0026	Cubus	Germany	2002	GA	0.67865	12845			0.0190523	0.27451	0.706438
GW0027	Dekan	UK	2001	GA	0.760953	3123.33	2.28147	-0.287437	0.0214968	0.512739	0.465764
GW0029	Drifter	Germany	1999	GA	0.738673	4580	3.28787	-0.135099	0.0261122	0.413926	0.559961
GW0030	Elegant	Germany	2005	GA	0.748879	3843.33	2.73547	-0.268938	0.01716	0.496	0.48684
GW0031	Ellvis	Germany	2002	GA	0.736307	4770	3.29648	-0.230655	0.00689189	0.45045	0.542658
GW0033	Esket	Germany	2007	GA	0.73779	4650	3.22693	-0.234586	0.0186222	0.357778	0.6236
GW0035	Flair	Germany	1996	GA	0.753064	3576.67	2.54567	-0.300797	0.0224	0.461818	0.515782
GW0036	Format	Germany	2007	GA	0.739354	4526.67	3.11539	-0.278072	0.0242251	0.384992	0.590783
GW0037	Greif	Germany	1989	GA	0.745831	4050	3.26613	0.141786	0.0234272	0.399061	0.577512
GW0038	Haldor	Germany	1999	GA	0.725162	5776.67	4.69266	0.635815	0.0233204	0.318447	0.658233
GW0039	Hermann	Germany	2004	GA	0.73692	4720	3.47826	-0.0215979	0.024967	0.375824	0.599209
GW0040	Heroldo	Germany	2004	GA	0.755842	3410	2.46923	-0.276587	0.0120354	0.420354	0.567611
GW0041	Impression	Germany	2005	GA	0.722728	6023.33	4.324	0.142471	0.0214213	0.328257	0.650321
GW0042	Inspiration	Germany	2007	GA	0.738419	4600	3.46647	0.0324656	0.0283979	0.447028	0.524574
GW0043	Jenga	Germany	2007	GA	0.729882	5326.67	3.90805	0.08364	0.024877	0.402685	0.572438
GW0044	Koch	Germany	2003	GA	0.756644	3363.33	2.63584	-0.0815058	0.0299468	0.43883	0.531223
GW0045	Kontrast	Germany	1990	GA	0.7535	3550	2.80189	-0.0285715	0.0215551	0.364173	0.614272
GW0046	Kranich	Germany	2007	GA	0.75301	3580	2.60364	-0.244828	0.02157	0.491468	0.486962
GW0047	Leiffer	Germany	2005	GA	0.717716	6565	4.48123	0.0321518	0.0156658	0.449086	0.535248
GW0048	Limes	Germany	2003	GA	0.733218	5030	3.54975	-0.117641	0.0187109	0.441989	0.5393
GW0049	Lucius	Germany	2006	GA	0.731921	5143.33	4.00259	0.274848	0.0198287	0.383298	0.596874
GW0050	Ludwig	Germany	1998	GA	0.750725	3723.33	3.06952	0.135733	0.0174844	0.378378	0.604137
GW0051	Magister	Germany	2005	GA	0.736023	4793.33	3.78321	0.243391	0.0208043	0.386957	0.592239
GW0052	Magnus	Germany	2000	GA	0.7433	4230	3.3386	0.111438	0.0190909	0.421911	0.558998
GW0053	Manager	Germany	2006	GA	0.733218	5030	3.97001	0.302614	0.0214881	0.396825	0.581687
GW0054	Mandub	Germany	2003	GA	0.745164	4096.67	3.23336	0.0822172	0.0230933	0.445333	0.531573
GW0055	Manhattan	Germany	2002	GA	0.730579	5263.33	4.15417	0.363022	0.0287654	0.395062	0.576173
GW0056	Maverick	Germany	1999	GA	0.743992	4180	3.2378	0.0390535	0.0254247	0.479452	0.495123
GW0057	Meteor	Germany	2006	GA	0.749744	3786.67	2.82798	-0.143171	0.0257031	0.466146	0.508151
GW0058	Meunier	Germany	1998	GA	0.756184	3390	2.60169	-0.13194	0.0295	0.340625	0.629875
GW0059	Milvus	Germany	2004	GA	0.761671	3085	2.36761	-0.177256	0.0242017	0.308123	0.667675
GW0060	Mirage	Germany	2006	GA	0.746602	3996.67	2.9715	-0.12209	0.0238197	0.390558	0.585622
GW0061	Monopol	Germany	1975	GA	0.698393	9150			0.0121667	0.276667	0.711167
GW0062	Mulan	Germany	2006	GA	0.745116	4100	3.03479	-0.118264	0.0172267	0.423077	0.559696
GW0064	Naturastar	Germany	2002	GA	0.721675	6133.33	4.3468	0.110258	0.0205985	0.356204	0.623197
GW0065	Olivin	Germany	1999	GA	0.705872	8046.67	5.85212	0.709564	0.0207622	0.349085	0.630152
GW0066	Opus	Germany	2003	GA	0.704963	8173.33	5.31772	0.118188	0.0190964	0.341867	0.639036
GW0068	Petrus	Germany	1996	GA	0.713129	7103.33	4.97084	0.263703	0.0188714	0.347769	0.63336
GW0069	Piko	Germany	1994	GA	0.707262	7856.67	5.64011	0.583645	0.011368	0.322845	0.665787
GW0070	Potenzial	Germany	2006	GA	0.742979	4253.33	3.21978	-0.0205937	0.04105	0.4175	0.54145
GW0071	Privileg	Germany	2004	GA	0.728764	5430	4.11052	0.232148	0.0313333	0.445045	0.523622
GW0072	Quebon	Germany	2004	GA	0.749031	3833.33	3.114	0.11545	0.0432275	0.441799	0.514974
GW0073	Retro	Germany	2007	GA	0.733141	5036.67	3.76151	0.0905569	0.0136822	0.385659	0.600659
GW0074	Ritmo	Germany	1993	GA	0.723019	5993.33	4.53697	0.370503	0.040308	0.303901	0.655791
GW0075	Romanus	Germany	2000	GA	0.714735	6910	5.0697	0.454386	0.0205363	0.365052	0.614412
GW0076	Schamane	Germany	2005	GA	0.733955	4966.67	3.43239	-0.201073	0.02	0.450413	0.529587
GW0077	Skagen	Germany	2006	GA	0.726042	5690	3.77571	-0.236879	0.0215982	0.474886	0.503516
GW0078	Skalmeje	Germany	2006	GA	0.743529	4213.33	3.02465	-0.193052	0.0306349	0.420635	0.54873
GW0079	Skater	Germany	2000	GA	0.717084	6636.67	4.82667	0.3428	0.0239351	0.340771	0.635294
GW0080	Sobi	Germany	2004	GA	0.710643	7413.33	4.69495	-0.157522	0.0157413	0.392744	0.591514
GW0081	Sokrates	Germany	2001	GA	0.724196	5873.33	4.63562	0.529691	0.0435628	0.362348	0.594089
GW0082	Solitär	Germany	2004	GA	0.712626	7165	5.42392	0.687687	0.0325547	0.3382	0.629246
GW0083	Striker	Germany	2004	GA	0.756184	3390	2.73387	0.000242871	0.0282507	0.475196	0.496554
GW0084	SW Topper	Germany	2002	GA	0.733527	5003.33	3.85762	0.204495	0.0294435	0.350245	0.620311
GW0085	Tambor	Germany	1993	GA	0.740261	4456.67	3.37371	0.0191427	0.0386869	0.361616	0.599697
GW0086	Tarso	Germany	1994	GA	0.723539	5940	4.68824	0.548626	0.039375	0.416667	0.543958
GW0087	Tommi	Germany	2002	GA	0.723867	5906.67	4.27709	0.154304	0.0277606	0.370656	0.601583
GW0088	Toras	Germany	2004	GA	0.717983	6535	4.30217	-0.1323	0.0302658	0.418605	0.55113
GW0089	Toronto	Germany	1990	GA	0.73001	5315	3.76683	-0.0514579	0.0242284	0.37963	0.596142
GW0090	Transit	Germany	1994	GA	0.723703	5923.33	4.4237	0.292493	0.0181569	0.423529	0.558314
GW0091	Tuareg	Germany	2005	GA	0.733295	5023.33	3.60613	-0.0577029	0.0246842	0.371053	0.604263
GW0092	Tukan	Germany	2006	GA	0.755388	3436.67	2.48494	-0.277085	0.0224739	0.505226	0.4723
GW0093	Tulsa	Germany	2004	GA	0.743025	4250	3.03355	-0.204942	0.0156193	0.442661	0.54172
GW0094	Türkis	Germany	2004	GA	0.745022	4106.67	2.79936	-0.357508	0.0203432	0.482838	0.496819
GW0095	Winnetou	Germany	2002	GA	0.749897	3776.67	2.80376	-0.161505	0.0195885	0.41358	0.566831
GW0096	Zentos	Germany	1989	GA	0.740567	4433.33	3.04696	-0.294587	0.0157047	0.436242	0.548054
GW0097	Zobel	Germany	2006	GA	0.761327	3103.33	2.18699	-0.369392	0.0182564	0.479487	0.502256
GW0098	Cliff	Denmark		GA	0.742525	4286.67	3.08615	-0.173067	0.0243182	0.39899	0.576692
GW0099	Dream	Germany	1999	GA	0.737748	4653.33	3.08372	-0.379622	0.0190646	0.420935	0.56
GW0100	Florett	Denmark	2004	GA	0.749846	3780	2.59794	-0.369291	0.0401974	0.430921	0.528882
GW0101	History	Germany	2000	GA	0.752524	3610	2.58781	-0.278601	0.0164396	0.432967	0.550593
GW0102	Lindos	Germany	1994	GA	0.761955	3070	2.18195	-0.35349	0.0326099	0.423077	0.544313
GW0103	Julius	Germany	2008	GA	0.746263	4020	2.63261	-0.474448	0.0253747	0.439276	0.535349
GW0105	Exotic	France	2004	GA	0.800006	1596.67	1.30767	-0.213975	0.0310396	0.509901	0.459059
GW0106	Andalou	France	2001	GA	0.799342	1615	1.2152	-0.320403	0.0367052	0.485549	0.477746
GW0107	LOCH 3754 LP 232.1.03	Germany		GA	0.762208	3056.67	2.05008	-0.476963	0.0232424	0.530303	0.446455
GW0109	Acienda	France	2004	GA	0.772871	2545	1.94127	-0.254301	0.0300599	0.497006	0.472934
GW0110	Aguila	France	2005	GA	0.798803	1630	1.26063	-0.286354	0.0330603	0.517241	0.449698
GW0111	Alcazar	France	2004	GA	0.754492	3490	2.34071	-0.453609	0.0384241	0.504298	0.457278
GW0113	Allister	France	2002	GA	0.772227	2573.33	1.96288	-0.251548	0.0165873	0.496032	0.487381
GW0114	Arack	France	2006	GA	0.759906	3180	2.42563	-0.178644	0.0237056	0.548223	0.428071
GW0115	Arobase	France	2005	GA	0.786222	2023.33	1.54335	-0.292714	0.0302062	0.498282	0.471512
GW0116	Astuce	France	2004	GA	0.754659	3480	2.54945	-0.238826	0.0245047	0.436321	0.539175
GW0118	Aubusson	France	2001	GA	0.787875	1966.67	1.5873	-0.20817	0.0280843	0.448276	0.52364
GW0119	Autan	France	2000	GA	0.773523	2516.67	1.89365	-0.282989	0.0425097	0.474903	0.482587
GW0121	Azimut	France	2004	GA	0.773138	2533.33	2.04466	-0.143123	0.0299585	0.46888	0.501162
GW0122	Azzuro	France	2006	GA	0.750232	3755	2.68023	-0.272269	0.0248606	0.422311	0.552829
GW0124	Balance	France	2000	GA	0.756529	3370	2.43673	-0.284689	0.0249074	0.462963	0.51213
GW0125	Baltimor	France	1998	GA	0.752848	3590	2.52995	-0.324502	0.026646	0.546584	0.42677
GW0126	Bastide	France	2002	GA	0.792493	1816.67	1.405	-0.281366	0.0324917	0.488372	0.479136
GW0128	Brando	France	2000	GA	0.742389	4296.67	3.36993	0.105072	0.0291283	0.46247	0.508402
GW0129	Calisto	France	2001	GA	0.734387	4930	3.94085	0.327098	0.0231731	0.466346	0.510481
GW0130	Campero	France	2006	GA	0.744551	4140	3.71968	0.54374	0.0422424	0.40303	0.554727
GW0131	Caphorn	France	2000	GA	0.748728	3853.33	3.33622	0.325961	0.0287297	0.483784	0.487486
GW0133	Catalan	France	2002	GA	0.780561	2230	2.17986	0.198444	0.0390256	0.497436	0.463538
GW0134	Cezanne	France	1998	GA	0.757486	3315	3.18444	0.496706	0.0413369	0.427807	0.530856
GW0136	Charger	France	1997	GA	0.742957	4255	3.36098	0.119659	0.031048	0.454148	0.514803
GW0137	Craklin	France	1998	GA	0.753829	3530	3.39097	0.572531	0.037625	0.4625	0.499875
GW0142	Equilibre	France	2002	GA	0.758998	3230	2.8259	0.190584	0.0341613	0.425806	0.540032
GW0144	Eveil	France	2002	GA	0.750856	3715	3.33783	0.408965	0.0360241	0.36747	0.596506
GW0145	Exotic	France	2005	GA	0.748376	3876.67	3.17499	0.151101	0.0398119	0.501567	0.458621
GW0146	Folio	France	1997	GA	0.743506	4215	3.15022	-0.0684215	0.239687	0.508929	0.251384
GW0147	Forban	France	2001	GA	0.740655	4426.67	3.37656	0.0387283	0.0304918	0.40281	0.566698
GW0148	Garcia	France	2006	GA	0.768574	2740	2.46181	0.137697	0.0245965	0.480702	0.494702
GW0149	Graindor	France	2006	GA	0.745783	4053.33	3.64181	0.515548	0.0377089	0.41779	0.544501
GW0150	Grisby	France	2001	GA	0.739655	4503.33	3.29915	-0.0813756	0.0298239	0.367906	0.60227
GW0151	Hamac	France	2001	GA	0.756933	3346.67	2.78193	0.0747838	0.0306897	0.454023	0.515287
GW0152	Haussmann	France	2006	GA	0.741895	4333.33	3.18862	-0.0968985	0.0256868	0.450549	0.523764
GW0155	Incisif	France	2005	GA	0.750621	3730	2.84516	-0.0925779	0.0329339	0.438017	0.52905
GW0156	Inoui	France	2004	GA	0.771627	2600	2.4976	0.265479	0.0498598	0.485981	0.464159
GW0157	Instinct	France	2006	GA	0.756414	3376.67	2.72532	-0.000176558	0.0342403	0.540636	0.425124
GW0158	Intact	France	2005	GA	0.753282	3563.33	2.57652	-0.261947	0.034132	0.447433	0.518435
GW0159	Intense	France	2001	GA	0.742752	4270	3.06093	-0.188872	0.0388981	0.442827	0.518274
GW0160	Isengrain	France	1997	GA	0.747139	3960	2.86334	-0.209027	0.0424422	0.346535	0.611023
GW0161	Kleber	France	2004	GA	0.752767	3595	2.98836	0.130917	0.0209426	0.430328	0.54873
GW0162	Levis	France	1998	GA	0.744692	4130	3.2856	0.115378	0.0294824	0.463529	0.506988
GW0164	Macro	UK	2000	GA	0.74136	4373.33	3.36669	0.0587095	0.0350521	0.484375	0.480573
GW0165	Marcheval	France	2002	GA	0.754938	3463.33	3.09226	0.314071	0.0346008	0.524715	0.440684
GW0166	Maxyl	France	2005	GA	0.762783	3026.67	2.79213	0.28402	0.0393525	0.535971	0.424676
GW0167	Mendel	France	2004	GA	0.753064	3576.67	3.29951	0.453041	0.0298947	0.508772	0.461333
GW0168	Mercato	France	2005	GA	0.7535	3550	3.22142	0.39095	0.0335599	0.427184	0.539256
GW0169	Nirvana	France	2001	GA	0.764606	2933.33	2.37709	-0.0717303	0.0386942	0.491409	0.469897
GW0170	Nuage	France	2006	GA	0.755956	3403.33	2.81267	0.0709189	0.0290816	0.414966	0.555952
GW0171	Octet	France	2007	GA	0.770591	2646.67	2.52545	0.262495	0.0334167	0.525	0.441583
GW0172	Ordeal	France	1998	GA	0.744364	4153.33	3.15124	-0.0323088	0.0298404	0.452128	0.518032
GW0173	Ornicar	France	1998	GA	0.755615	3423.33	3.15806	0.404135	0.0387013	0.487013	0.474286
GW0174	Orpic	France	1998	GA	0.768645	2736.67	2.75319	0.431241	0.032707	0.477707	0.489586
GW0175	Orvantis	France	2000	GA	0.761202	3110	2.91745	0.356891	0.0375	0.478261	0.484239
GW0176	Paladain	France	2006	GA	0.745592	4066.67	3.29552	0.16159	0.0249524	0.469841	0.505206
GW0177	Paledor	France	2005	GA	0.775882	2416.67	2.25435	0.145018	0.049234	0.502128	0.448638
GW0178	Parador	France	2000	GA	0.761452	3096.67	2.61102	0.0588221	0.0288218	0.450151	0.521027
GW0180	PR 22 R 28	France	2000	GA	0.746505	4003.33	3.40999	0.312553	0.038042	0.461538	0.50042
GW0181	PR22R20	France	2002	GA	0.760767	3133.33	2.75337	0.178205	0.0328707	0.498423	0.468707
GW0182	Pulsar	France	1998	GA	0.702306	8555			0.0137805	0.442073	0.544146
GW0183	Pytagor	France	2002	GA	0.736674	4740	3.77689	0.266113	0.0359735	0.415929	0.548097
GW0184	Quatuor	France	2002	GA	0.758998	3230	3.03002	0.394706	0.0409	0.403333	0.555767
GW0185	Raison	France	2006	GA	0.716445	6710	5.09105	0.571724	0.0227461	0.349741	0.627513
GW0186	Richepain	France	2006	GA	0.737333	4686.67	3.93177	0.450145	0.0462963	0.351852	0.601852
GW0187	Rosario	France	2004	GA	0.748226	3886.67	3.11932	0.0895877	0.0422455	0.44012	0.517635
GW0188	Royssac	France	2002	GA	0.764804	2923.33	3.0515	0.609059	0.0412292	0.468439	0.490332
GW0193	Semafor	France	2001	GA	0.751407	3680	3.33938	0.431273	0.0290448	0.495522	0.475433
GW0194	Seyrac	France	2006	GA	0.727387	5560	4.44089	0.495135	0.0325549	0.43956	0.527885
GW0196	Sogood	France	2006	GA	0.710669	7410	5.19635	0.345428	0.0365803	0.367876	0.595544
GW0198	Tapidor	France	2001	GA	0.753555	3546.67	3.27183	0.44337	0.026305	0.445748	0.527947
GW0200	Toisondor	France	2004	GA	0.756127	3393.33	2.98184	0.246179	0.0408182	0.477273	0.481909
GW0201	Trocadero	France	2001	GA	0.785271	2056.67	2.06908	0.209291	0.0358621	0.49569	0.468448
GW0202	Versailles	France	1997	GA	0.7288	5426.67	4.01975	0.143114	0.0347465	0.417051	0.548203
GW0203	CCB Ingénio	France	2006	GA	0.770299	2660	2.59259	0.320865	0.0464918	0.436066	0.517443
GW0204	Inédit	France	2006	GA	0.726042	5690	4.58132	0.568728	0.0396601	0.495751	0.464589
GW0205	CCB Préférence	France	2006	GA	0.75936	3210	2.87634	0.253429	0.042971	0.528986	0.428043
GW0206	Intérêt	France	2007	GA	0.751459	3676.67	3.14245	0.23632	0.0209777	0.513966	0.465056
GW0207	Expert	France	2007	GA	0.719685	6346.67	5.15989	0.817661	0.030331	0.411348	0.558322
GW0208	Bueno	France	2007	GA	0.763233	3003.33	2.87676	0.383415	0.0343636	0.498182	0.467455
GW0209	H05581A	France		GA	0.742616	4280	3.56667	0.311212	0.0261408	0.473239	0.50062
GW0210	H04438	France		GA	0.733566	5000	4.40917	0.757832	0.029401	0.395833	0.574766
GW0215	Recital	France	1986	GA	0.798094	1650	1.60819	0.0460617	0.0414978	0.387665	0.570837
GW0218	Bermude	France	2007	GA	0.749897	3776.67	3.07046	0.105194	0.0263889	0.486111	0.4875
GW0221	Altigo	France	2007	GA	0.76808	2763.33	2.39873	0.0594173	0.0215331	0.54007	0.438397
GW0222	Bagou	France	2007	GA
GW0223	Boisseau	France	2007	GA	0.735579	4830	3.56195	0.00221907	0.0230086	0.487106	0.489885
GW0224	Iridium	France	2007	GA	0.738715	4576.67	3.39012	-0.0310031	0.0325824	0.464286	0.503132
GW0225	Andi			GA	0.728621	5443.33	3.73342	-0.151887	0.0342265	0.383978	0.581796
GW0234	Hereward	UK	1991	GA	0.736368	4765	3.39387	-0.130533	0.0308676	0.447489	0.521644
GW0235	Portland	Denmark		GA	0.735099	4870	3.81064	0.22926	0.0259848	0.464646	0.509369
GW0236	Senat	Denmark	2000	GA	0.726178	5676.67	4.06056	0.0548002	0.02	0.397802	0.582198
GW0237	Smuggler	Denmark		GA	0.727352	5563.33	4.06676	0.119284	0.0294068	0.403955	0.566638
GW0238	Solist	Denmark	2000	GA	0.719624	6353.33	4.70617	0.36066	0.0287385	0.37844	0.592821
GW0239	Symbol	Denmark	2001	GA	0.720671	6240	4.47312	0.18357	0.0364143	0.330677	0.632908
GW0240	Torkil	Denmark	2006	GA	0.731733	5160	3.58333	-0.153249	0.0246503	0.398601	0.576748
GW0241	Trintella	Denmark		GA	0.718926	6430	4.5218	0.138634	0.0314382	0.4	0.568562
GW0242	Tuscan	Denmark		GA	0.739655	4503.33	3.66125	0.280726	0.0310215	0.521505	0.447473
GW0252	Globus	Austria	2003	GA	0.721897	6110	4.58709	0.362185	0.03	0.462054	0.507946
GW0259	Corsaire	Czech Republic	1999	GA	0.727878	5513.33	4.2739	0.352267	0.0287381	0.511905	0.459357
GW0001	Actros	Germany	2005	HD	0.726624	5633.33	3.58127	-0.40226	0.277753	0.348178	0.374069
GW0002	Akratos	Germany	2004	HD	0.716532	6700	4.35914	-0.155355	0.311268	0.351585	0.337147
GW0003	Akteur	Germany	2003	HD	0.676909	13235	7.25205	-0.00222131	0.176716	0.251479	0.571805
GW0004	Alidos	Germany	1987	HD	0.720114	6300	4.14747	-0.171756	0.199409	0.367137	0.433453
GW0006	Anthus	Germany	2005	HD	0.679972	12556.7	6.61922	-0.380679	0.20347	0.270085	0.526444
GW0007	Asketis	Germany	1998	HD	0.681482	12235	7.69013	0.812801	0.271664	0.288136	0.4402
GW0008	Astron	Germany	1989	HD	0.658915	18030	8.18429	-0.733876	0.264171	0.213904	0.521925
GW0009	Atlantis	Germany	1992	HD	0.718655	6460	4.20299	-0.194863	0.208697	0.259151	0.532152
GW0010	Batis	Germany	1994	HD	0.716243	6733.33	4.59613	0.0655565	0.230158	0.304348	0.465494
GW0011	Biscay	Germany	2000	HD	0.745164	4096.67	2.86681	-0.284336	0.269382	0.338673	0.391945
GW0012	Boomer	Germany	2005	HD	0.724494	5843.33	3.68665	-0.404083	0.294271	0.34375	0.361979
GW0013	Borneo	Germany	1997	HD	0.704608	8223.33	4.99899	-0.222941	0.253656	0.312814	0.43353
GW0014	Brilliant	Germany	2005	HD	0.742888	4260	2.94402	-0.300127	0.235541	0.406072	0.358387
GW0015	Bussard	Germany	1990	HD	0.702022	8596.84	5.4376	0.0499577	0.164113	0.26611	0.569776
GW0017	Campari	Germany	2003	HD	0.712721	7153.33	4.65409	-0.0766486	0.288736	0.31392	0.397344
GW0018	Capnor	Germany	2003	HD	0.754659	3480	2.67076	-0.117516	0.352456	0.418546	0.228997
GW0019	Cardos	Germany	1998	HD	0.73647	4756.67	3.09477	-0.425094	0.256112	0.404255	0.339632
GW0021	Centrum	Germany	2001	HD	0.723409	5953.33	4.01439	-0.131949	0.239892	0.320323	0.439785
GW0022	Certo	Germany	1999	HD	0.736511	4753.33	3.23136	-0.286689	0.197608	0.372881	0.42951
GW0023	Cetus	Germany	2005	HD	0.741271	4380	2.72219	-0.589533	0.231289	0.398281	0.37043
GW0024	Compliment	Germany	2001	HD	0.715841	6780	4.12158	-0.431457	0.214123	0.273349	0.512528
GW0025	Contra	Germany	1990	HD	0.693544	9945	5.24249	-0.721604	0.26447	0.271889	0.463641
GW0026	Cubus	Germany	2002	HD
GW0027	Dekan	UK	2001	HD	0.737374	4683.33	3.04706	-0.432735	0.284519	0.366053	0.349427
GW0029	Drifter	Germany	1999	HD	0.727317	5566.67	3.45971	-0.489495	0.359425	0.573284	0.0672913
GW0030	Elegant	Germany	2005	HD	0.708941	7633.33	4.44574	-0.508516	0.171546	0.251693	0.576761
GW0031	Ellvis	Germany	2002	HD	0.708839	7646.67	4.64843	-0.311958	0.267424	0.279323	0.453253
GW0033	Esket	Germany	2007	HD	0.72476	5816.67	3.3068	-0.77039	0.207319	0.274671	0.51801
GW0035	Flair	Germany	1996	HD	0.722151	6083.33	3.78082	-0.430764	0.253781	0.331528	0.414691
GW0036	Format	Germany	2007	HD	0.703071	8443.33	4.9521	-0.36777	0.171138	0.241986	0.586877
GW0037	Greif	Germany	1989	HD	0.716561	6696.67	4.68626	0.173374	0.247235	0.272138	0.480626
GW0038	Haldor	Germany	1999	HD	0.706259	7993.33	5.52407	0.405605	0.236743	0.245308	0.517949
GW0039	Hermann	Germany	2004	HD	0.705631	8080	5.25699	0.0994112	0.222217	0.239737	0.538046
GW0040	Heroldo	Germany	2004	HD	0.717968	6536.67	3.71613	-0.719158	0.208203	0.322064	0.469733
GW0041	Impression	Germany	2005	HD	0.708359	7710	4.02611	-0.963355	0.198485	0.196117	0.605398
GW0042	Inspiration	Germany	2007	HD	0.711354	7323.33	4.78337	-0.0271514	0.232004	0.278626	0.48937
GW0043	Jenga	Germany	2007	HD	0.719471	6370	4.12832	-0.225391	0.235615	0.292308	0.472077
GW0044	Koch	Germany	2003	HD	0.722567	6040	3.96066	-0.229232	0.274033	0.314917	0.41105
GW0045	Kontrast	Germany	1990	HD	0.730028	5313.33	3.7339	-0.0835203	0.211577	0.301802	0.486622
GW0046	Kranich	Germany	2007	HD	0.720114	6300	3.93013	-0.389091	0.289674	0.338086	0.37224
GW0047	Leiffer	Germany	2005	HD	0.700224	8866.67	4.73394	-0.771712	0.198922	0.326855	0.474223
GW0048	Limes	Germany	2003	HD	0.715442	6826.67	4.06107	-0.514368	0.231424	0.287902	0.480674
GW0049	Lucius	Germany	2006	HD	0.702204	8570	5.59765	0.221825	0.20753	0.287979	0.504491
GW0050	Ludwig	Germany	1998	HD	0.731657	5166.67	3.70902	-0.0310931	0.214808	0.296167	0.489024
GW0051	Magister	Germany	2005	HD	0.706307	7986.67	5.54245	0.426995	0.182693	0.260062	0.557245
GW0052	Magnus	Germany	2000	HD	0.72289	6006.67	4.27521	0.102045	0.22481	0.285171	0.490019
GW0053	Manager	Germany	2006	HD	0.712667	7160	4.98955	0.255669	0.230335	0.272451	0.497215
GW0054	Mandub	Germany	2003	HD	0.74105	4396.67	3.07674	-0.244312	0.27125	0.359375	0.369375
GW0055	Manhattan	Germany	2002	HD	0.713982	7000	5.02513	0.36695	0.263736	0.262321	0.473943
GW0056	Maverick	Germany	1999	HD	0.724861	5806.67	3.97989	-0.092216	0.297534	0.304933	0.397534
GW0057	Meteor	Germany	2006	HD	0.708586	7680	5.03607	0.0603633	0.252287	0.260638	0.487074
GW0058	Meunier	Germany	1998	HD	0.713266	7086.67	4.12735	-0.571905	0.298521	0.194553	0.506926
GW0059	Milvus	Germany	2004	HD	0.737915	4640	3.16724	-0.288782	0.222943	0.317241	0.459816
GW0060	Mirage	Germany	2006	HD	0.722311	6066.67	3.84209	-0.361149	0.224169	0.307692	0.468138
GW0061	Monopol	Germany	1975	HD
GW0062	Mulan	Germany	2006	HD	0.730174	5300	3.48914	-0.321282	0.233821	0.259897	0.506282
GW0064	Naturastar	Germany	2002	HD	0.703532	8376.67	5.16759	-0.122703	0.207212	0.268325	0.524463
GW0065	Olivin	Germany	1999	HD	0.684284	11660	7.06239	0.407449	0.19412	0.203704	0.602176
GW0066	Opus	Germany	2003	HD	0.711222	7340	4.18711	-0.631194	0.243665	0.243665	0.512671
GW0068	Petrus	Germany	1996	HD	0.703002	8453.33	5.21489	-0.109412	0.195663	0.251807	0.55253
GW0069	Piko	Germany	1994	HD	0.700751	8786.67	5.50198	0.0311762	0.160376	0.238342	0.601282
GW0070	Potenzial	Germany	2006	HD	0.711726	7276.67	5.1571	0.368413	0.247776	0.246324	0.505901
GW0071	Privileg	Germany	2004	HD	0.731545	5176.67	3.59241	-0.152996	0.273157	0.306569	0.420274
GW0072	Quebon	Germany	2004	HD	0.729375	5373.33	3.90788	0.0590551	0.369257	0.326733	0.30401
GW0073	Retro	Germany	2007	HD	0.729555	5356.67	3.51257	-0.327543	0.223075	0.248097	0.528828
GW0074	Ritmo	Germany	1993	HD	0.729773	5336.67	3.68809	-0.141554	0.271118	0.322785	0.406097
GW0075	Romanus	Germany	2000	HD	0.70275	8490	5.52375	0.183225	0.203439	0.26685	0.529711
GW0076	Schamane	Germany	2005	HD	0.717114	6633.33	4.24941	-0.232838	0.223205	0.320532	0.456263
GW0077	Skagen	Germany	2006	HD	0.700729	8790	5.10157	-0.370694	0.245412	0.311793	0.442795
GW0078	Skalmeje	Germany	2006	HD	0.721297	6173.33	3.92456	-0.331897	0.282753	0.376263	0.340985
GW0079	Skater	Germany	2000	HD	0.702979	8456.67	5.37614	0.0503629	0.251783	0.270665	0.477553
GW0080	Sobi	Germany	2004	HD	0.694875	9720	5.72101	-0.14908	0.170529	0.204042	0.625428
GW0081	Sokrates	Germany	2001	HD	0.673639	14000	9.7561	2.22127	0.0528656	0.0752325	0.871902
GW0082	Solitär	Germany	2004	HD	0.712047	7236.67	4.56572	-0.204211	0.200748	0.292835	0.506417
GW0083	Striker	Germany	2004	HD	0.712504	7180	4.88103	0.137736	0.257152	0.266776	0.476072
GW0084	SW Topper	Germany	2002	HD	0.711037	7363.33	5.08869	0.2595	0.229721	0.272727	0.497551
GW0085	Tambor	Germany	1993	HD	0.714149	6980	4.70668	0.0580078	0.259897	0.264151	0.475952
GW0086	Tarso	Germany	1994	HD	0.716358	6720	4.70259	0.178442	0.256655	0.266547	0.476798
GW0087	Tommi	Germany	2002	HD	0.697928	9223.33	5.84125	0.181697	0.268553	0.259574	0.471872
GW0088	Toras	Germany	2004	HD	0.69425	9825	5.97264	0.0585807	0.145503	0.280423	0.574074
GW0089	Toronto	Germany	1990	HD	0.692874	10060	6.14914	0.137328	0.202273	0.201818	0.595909
GW0090	Transit	Germany	1994	HD	0.706137	8010	5.33644	0.21044	0.230575	0.29064	0.478785
GW0091	Tuareg	Germany	2005	HD	0.719228	6396.67	4.08211	-0.284705	0.286838	0.347826	0.365336
GW0092	Tukan	Germany	2006	HD	0.728979	5410	3.50162	-0.366339	0.258661	0.337182	0.404157
GW0093	Tulsa	Germany	2004	HD	0.715755	6790	3.90904	-0.648804	0.225076	0.318731	0.456193
GW0094	Türkis	Germany	2004	HD	0.709786	7523.33	4.36135	-0.542151	0.279039	0.29773	0.423231
GW0095	Winnetou	Germany	2002	HD	0.732186	5120	3.31392	-0.401443	0.247511	0.254623	0.497866
GW0096	Zentos	Germany	1989	HD	0.719654	6350	3.88379	-0.46008	0.178099	0.256318	0.565584
GW0097	Zobel	Germany	2006	HD	0.733566	5000	3.12695	-0.524385	0.272566	0.338053	0.389381
GW0098	Cliff	Denmark		HD	0.7388	4570	2.89058	-0.526869	0.269142	0.387471	0.343387
GW0099	Dream	Germany	1999	HD	0.719441	6373.33	3.58254	-0.772814	0.233516	0.269231	0.497253
GW0100	Florett	Denmark	2004	HD	0.728301	5473.33	3.3476	-0.553294	0.197183	0.384977	0.41784
GW0101	History	Germany	2000	HD	0.728479	5456.67	3.33741	-0.554832	0.19084	0.325191	0.483969
GW0102	Lindos	Germany	1994	HD	0.737623	4663.33	3.09035	-0.378484	0.224444	0.317778	0.457778
GW0103	Julius	Germany	2008	HD	0.723084	5986.67	3.50713	-0.655985	0.276458	0.360691	0.362851
GW0105	Exotic	France	2004	HD	0.7678	2776.67	2.03419	-0.313785	0.332168	0.402098	0.265734
GW0106	Andalou	France	2001	HD	0.782149	2170	1.51009	-0.42955	0.320819	0.361775	0.317406
GW0107	LOCH 3754 LP 232.1.03	Germany		HD	0.741316	4376.67	2.61919	-0.690662	0.236984	0.368043	0.394973
GW0109	Acienda	France	2004	HD	0.769358	2703.33	1.86565	-0.43451	0.235513	0.410646	0.35384
GW0110	Aguila	France	2005	HD	0.762911	3020	2.12826	-0.375633	0.318584	0.367257	0.314159
GW0111	Alcazar	France	2004	HD	0.743437	4220	2.60977	-0.611713	0.273319	0.37744	0.349241
GW0113	Allister	France	2002	HD	0.742752	4270	2.82969	-0.420116	0.284866	0.373887	0.341246
GW0114	Arack	France	2006	HD	0.743391	4223.33	2.79876	-0.424613	0.26764	0.430657	0.301703
GW0115	Arobase	France	2005	HD	0.758639	3250	2.26166	-0.386029	0.273854	0.382812	0.343333
GW0116	Astuce	France	2004	HD	0.7388	4570	2.95793	-0.459516	0.247563	0.354776	0.397661
GW0118	Aubusson	France	2001	HD	0.753391	3556.67	2.50646	-0.32801	0.324324	0.324324	0.351351
GW0119	Autan	France	2000	HD	0.74959	3796.67	2.60939	-0.367639	0.306358	0.317919	0.375723
GW0121	Azimut	France	2004	HD	0.756586	3366.67	2.37256	-0.346822	0.270358	0.381107	0.348534
GW0122	Azzuro	France	2006	HD	0.72659	5636.67	3.73537	-0.249874	0.261682	0.347664	0.390654
GW0124	Balance	France	2000	HD	0.736613	4745	3.14447	-0.36904	0.234649	0.378289	0.387061
GW0125	Baltimor	France	1998	HD	0.734584	4913.33	3.10774	-0.497034	0.303398	0.395631	0.300971
GW0126	Bastide	France	2002	HD	0.735942	4800	3.34029	-0.203154	0.324324	0.304054	0.371622
GW0128	Brando	France	2000	HD	0.711063	7360	4.70889	-0.118742	0.273822	0.259615	0.466562
GW0129	Calisto	France	2001	HD	0.718027	6530	4.52529	0.093258	0.324682	0.286219	0.389099
GW0130	Campero	France	2006	HD	0.728693	5436.67	4.0908	0.208952	0.263498	0.330472	0.40603
GW0131	Caphorn	France	2000	HD	0.723572	5936.67	4.52835	0.390417	0.285966	0.317227	0.396807
GW0133	Catalan	France	2002	HD	0.736592	4746.67	4.00563	0.49121	0.360559	0.332298	0.307143
GW0134	Cezanne	France	1998	HD	0.733877	4973.33	4.19691	0.559865	0.267439	0.347709	0.384852
GW0136	Charger	France	1997	HD	0.710565	7423.33	5.16585	0.308728	0.324338	0.32321	0.352451
GW0137	Craklin	France	1998	HD	0.738588	4586.67	3.70191	0.275264	0.384062	0.356923	0.259015
GW0142	Equilibre	France	2002	HD	0.734663	4906.67	3.62651	0.0253309	0.290236	0.333333	0.37643
GW0144	Eveil	France	2002	HD	0.724561	5836.67	4.37203	0.284688	0.30388	0.297118	0.399002
GW0145	Exotic	France	2005	HD	0.739226	4536.67	3.50864	0.109631	0.317967	0.395664	0.286369
GW0146	Folio	France	1997	HD	0.712626	7165	4.69221	-0.044027	0.285941	0.370968	0.343091
GW0147	Forban	France	2001	HD	0.734073	4956.67	3.36501	-0.263076	0.305553	0.334086	0.360361
GW0148	Garcia	France	2006	HD	0.730321	5286.67	4.14641	0.342988	0.265095	0.314286	0.420619
GW0149	Graindor	France	2006	HD	0.722183	6080	4.70224	0.492329	0.213063	0.316206	0.470731
GW0150	Grisby	France	2001	HD	0.73106	5220	3.24022	-0.528088	0.293725	0.344771	0.361503
GW0151	Hamac	France	2001	HD	0.735821	4810	3.5709	0.0220207	0.210046	0.370115	0.419839
GW0152	Haussmann	France	2006	HD	0.726281	5666.67	3.80058	-0.200055	0.269451	0.312088	0.418462
GW0155	Incisif	France	2005	HD	0.72577	5716.67	3.78838	-0.237853	0.292248	0.336283	0.371469
GW0156	Inoui	France	2004	HD	0.7388	4570	3.63564	0.218196	0.374758	0.34188	0.283362
GW0157	Instinct	France	2006	HD	0.737291	4690	3.22337	-0.260081	0.314181	0.365239	0.320579
GW0158	Intact	France	2005	HD	0.728657	5440	3.44086	-0.442717	0.27366	0.385106	0.341234
GW0159	Intense	France	2001	HD	0.731582	5173.33	3.4558	-0.287844	0.202234	0.35131	0.446456
GW0160	Isengrain	France	1997	HD	0.726042	5690	3.78576	-0.22683	0.245505	0.328713	0.425782
GW0161	Kleber	France	2004	HD	0.722279	6070	4.60896	0.404048	0.294792	0.292453	0.412755
GW0162	Levis	France	1998	HD	0.735379	4846.67	3.38691	-0.181849	0.2313	0.367713	0.400987
GW0164	Macro	UK	2000	HD	0.737582	4666.67	3.27485	-0.195806	0.288779	0.372591	0.33863
GW0165	Marcheval	France	2002	HD	0.735539	4833.33	3.80577	0.24424	0.208641	0.417949	0.37341
GW0166	Maxyl	France	2005	HD	0.744504	4143.33	3.42424	0.246402	0.230652	0.368272	0.401076
GW0167	Mendel	France	2004	HD	0.733877	4973.33	3.99144	0.354399	0.223783	0.333333	0.442884
GW0168	Mercato	France	2005	HD	0.720703	6236.67	4.93407	0.646175	0.25464	0.301624	0.443735
GW0169	Nirvana	France	2001	HD	0.727562	5543.33	4.07598	0.138829	0.304723	0.366265	0.329012
GW0170	Nuage	France	2006	HD	0.725499	5743.33	4.07907	0.0392181	0.250306	0.310722	0.438972
GW0171	Octet	France	2007	HD	0.752632	3603.33	3.06928	0.206849	0.216294	0.370607	0.413099
GW0172	Ordeal	France	1998	HD	0.72476	5816.67	4.06192	-0.0152746	0.266958	0.358862	0.374179
GW0173	Ornicar	France	1998	HD	0.725028	5790	4.6246	0.560966	0.249821	0.383632	0.366547
GW0174	Orpic	France	1998	HD	0.748477	3870	3.45536	0.435358	0.252025	0.355556	0.39242
GW0175	Orvantis	France	2000	HD	0.737167	4700	3.8843	0.395375	0.251622	0.337766	0.410612
GW0176	Paladain	France	2006	HD	0.711779	7270	4.79551	0.00995194	0.28461	0.312057	0.403333
GW0177	Paledor	France	2005	HD	0.763362	2996.67	2.47658	-0.0125314	0.288486	0.324921	0.386593
GW0178	Parador	France	2000	HD	0.717849	6550	4.96965	0.527873	0.279367	0.30131	0.419323
GW0180	PR 22 R 28	France	2000	HD	0.738124	4623.33	3.44511	-0.00174462	0.285897	0.384615	0.329487
GW0181	PR22R20	France	2002	HD	0.752363	3620	2.70958	-0.162806	0.276692	0.401515	0.321793
GW0182	Pulsar	France	1998	HD
GW0183	Pytagor	France	2002	HD	0.713568	7050	4.74428	0.0623796	0.331571	0.287611	0.380819
GW0184	Quatuor	France	2002	HD	0.738419	4600	3.80165	0.367653	0.321148	0.289617	0.389235
GW0185	Raison	France	2006	HD	0.693126	10016.7	5.96941	-0.0244506	0.271364	0.260188	0.468448
[truncated: 816 more rows]
